# Supplementary material for: Structural basis of T-loop-independent recognition and activation of CDKs by the CDK-activating kinase
Source: Science. Author manuscript; Available in PMC 2025 Oct 24. (PMC7618291; doi:10.1126/science.adw0053)
Supplement: Data S1 [file EMS209656-supplement-Data_S1.xlsx]

## Sheet: Identified peptides
Confidence	Annotated Sequence	Modifications	Qvality PEP	Qvality q-value	Number of Protein Groups	Number of Proteins	Number of PSMs	Master Protein Accessions	Positions in Master Proteins	Modifications in Master Proteins	Master Protein Descriptions	Number of Missed Cleavages	Theo MHplus in Da	Confidence by Search Engine Sequest HT	Percolator q-Value by Search Engine Sequest HT	Percolator PEP by Search Engine Sequest HT	XCorr by Search Engine Sequest HT	Top Apex RT in min	Abundances Scaled CDK2 only 1	Abundances Scaled CDK2 only 2	Abundances Scaled CDK2 only 3	Abundances Scaled CDK2 kinase assay 1	Abundances Scaled CDK2 kinase assay 2	Abundances Scaled CDK2 kinase assay 3	Found in CDK2 only 1	Found in CDK2 only 2	Found in CDK2 only 3	Found in CDK2 kinase assay 1	Found in CDK2 kinase assay 2	Found in CDK2 kinase assay 3
High	[R].TYTHEVVTLWYR.[A]	1xPhospho [T3(100)]	3.85109e-07	0.00363828	2	2	160	P24941; Q00526	P24941 [158-169]; Q00526 [158-169]	P24941 1xPhospho [T160(100)]; Q00526 1xPhospho [T160(100)]	Cyclin-dependent kinase 2 OS=Homo sapiens OX=9606 GN=CDK2 PE=1 SV=2;Cyclin-dependent kinase 3 OS=Homo sapiens OX=9606 GN=CDK3 PE=1 SV=1	0	1647.76	High	0.0001789	1.984e-07	4.6	57.01	5	4.7	3.8	188.5	210.5	187.5	yes	yes	yes	yes	yes	yes
High	[R].TYTHEVVTLWYR.[A]	2xPhospho [T3(100); T/Y]	2.66985e-05	0.00363828	2	2	55	P24941; Q00526	P24941 [158-169]; Q00526 [158-169]	P24941 2xPhospho [T160(100); T/Y]; Q00526 2xPhospho [T160(100); T/Y]	Cyclin-dependent kinase 2 OS=Homo sapiens OX=9606 GN=CDK2 PE=1 SV=2;Cyclin-dependent kinase 3 OS=Homo sapiens OX=9606 GN=CDK3 PE=1 SV=1	0	1727.72	High	0.0001789	1.019e-05	5.18	58.51				207.3	239.1	153.5	no	no	no	yes	yes	yes
High	[R].AFGVPVRTYTHEVVTLWYR.[A]	2xPhospho [T8(100); T10(100)]	6.00729e-05	0.00363828	1	1	9	P24941	P24941 [151-169]	P24941 2xPhospho [T158(100); T160(100)]	Cyclin-dependent kinase 2 OS=Homo sapiens OX=9606 GN=CDK2 PE=1 SV=2	1	2454.14	High	0.0001789	2.172e-05	6.6	72.15				178.1	246.4	175.5	no	no	no	yes	yes	yes
High	[R].TYTHEVVTLWYRAPEILLGCK.[Y]	1xCarbamidomethyl [C20]; 2xPhospho [T3(100); T/Y]	0.000172403	0.00363828	1	1	3	P24941	P24941 [158-178]	P24941 2xPhospho [T160(100); T/Y]	Cyclin-dependent kinase 2 OS=Homo sapiens OX=9606 GN=CDK2 PE=1 SV=2	1	2709.25	High	0.0001789	5.782e-05	4.74								no	no	no	yes	no	no
High	[K].IADFGLAR.[ALIVDEG]		0.0332551	0.00363828	9	28	500	P24941; Q96Q40; P06493; P07948; Q00526; Q00534; P21802; P09769; Q00536	P24941 [143-150]; Q96Q40 [240-247]; P06493 [144-151]; P07948 [383-390]; Q00526 [143-150]; Q00534 [161-168]; P21802 [642-649]; P09769 [398-405]; Q00536 [302-309]		Cyclin-dependent kinase 2 OS=Homo sapiens OX=9606 GN=CDK2 PE=1 SV=2;Cyclin-dependent kinase 15 OS=Homo sapiens OX=9606 GN=CDK15 PE=1 SV=2;Cyclin-dependent kinase 1 OS=Homo sapiens OX=9606 GN=CDK1 PE=1 SV=3;Tyrosine-protein kinase Lyn OS=Homo sapiens OX=9606 GN=LYN PE=1 SV=3;Cyclin-dependent kinase 3 OS=Homo sapiens OX=9606 GN=CDK3 PE=1 SV=1;Cyclin-dependent kinase 6 OS=Homo sapiens OX=9606 GN=CDK…	0	862.478	High	0.0001789	0.01003	1.98	39.25	84	78.4	116.9	132	89.6	99.2	yes	yes	yes	yes	yes	yes
High	[K].LLDVIHTENK.[L]		0.000175947	0.00363828	1	1	368	P24941	P24941 [66-75]		Cyclin-dependent kinase 2 OS=Homo sapiens OX=9606 GN=CDK2 PE=1 SV=2	0	1181.65	High	0.0001789	5.893e-05	3.04	31.12	69.7	65.7	66.3	135.1	125.1	138.2	yes	yes	yes	yes	yes	yes
High	[R].DLKPQNLLINTEGAIK.[L]		1.91856e-09	0.00363828	1	1	366	P24941	P24941 [127-142]		Cyclin-dependent kinase 2 OS=Homo sapiens OX=9606 GN=CDK2 PE=1 SV=2	0	1767	High	0.0001789	1.436e-09	3.56	54.58	94.6	136	122	65.8	113.9	67.8	yes	yes	yes	yes	yes	yes
High	[K].AALAHPFFQDVTKPVPHLR.[L]		1.87347e-13	0.00363828	1	1	342	P24941	P24941 [279-297]		Cyclin-dependent kinase 2 OS=Homo sapiens OX=9606 GN=CDK2 PE=1 SV=2	0	2144.18	High	0.0001789	2.678e-13	6.16	47.27	78.9	69.8	98.5	97.5	156	99.2	yes	yes	yes	yes	yes	yes
High	[K].LYLVFEFLHQDLKK.[F]		6.91435e-08	0.00363828	1	1	275	P24941	P24941 [76-89]		Cyclin-dependent kinase 2 OS=Homo sapiens OX=9606 GN=CDK2 PE=1 SV=2	1	1793	High	0.0001789	4.022e-08	3.91	74.48	89.4	104.8	93.9	93.2	110.2	108.5	yes	yes	yes	yes	yes	yes
High	[R].TYTHEVVTLWYR.[A]		5.45162e-07	0.00363828	2	2	273	P24941; Q00526	P24941 [158-169]; Q00526 [158-169]		Cyclin-dependent kinase 2 OS=Homo sapiens OX=9606 GN=CDK2 PE=1 SV=2;Cyclin-dependent kinase 3 OS=Homo sapiens OX=9606 GN=CDK3 PE=1 SV=1	0	1567.79	High	0.0001789	2.735e-07	4.51	51.26	110.2	95.3	92.5	90.5	111.3	100.2	yes	yes	yes	yes	yes	yes
High	[K].VVPPLDEDGR.[S]		0.0119064	0.00363828	1	1	240	P24941	P24941 [251-260]		Cyclin-dependent kinase 2 OS=Homo sapiens OX=9606 GN=CDK2 PE=1 SV=2	0	1096.56	High	0.0001789	0.003467	1.81	26.33	101.1	107.2	100.5	97	95.1	99	yes	yes	yes	yes	yes	yes
High	[K].IGEGTYGVVYK.[AG]		0.00179225	0.00363828	3	3	197	P24941; P06493; Q00526	P24941 [10-20]; P06493 [10-20]; Q00526 [10-20]		Cyclin-dependent kinase 2 OS=Homo sapiens OX=9606 GN=CDK2 PE=1 SV=2;Cyclin-dependent kinase 1 OS=Homo sapiens OX=9606 GN=CDK1 PE=1 SV=3;Cyclin-dependent kinase 3 OS=Homo sapiens OX=9606 GN=CDK3 PE=1 SV=1	0	1185.62	High	0.0001789	0.0005318	2.23	32.21	78.6	69.4	70.3	125.9	122.2	133.6	yes	yes	yes	yes	yes	yes
High	[K].LTGEVVALK.[K]		0.00945356	0.00363828	1	1	195	P24941	P24941 [25-33]		Cyclin-dependent kinase 2 OS=Homo sapiens OX=9606 GN=CDK2 PE=1 SV=2	0	929.567	High	0.0001789	0.00274	2.58	31.45	110.2	102.7	102.4	92.1	93.9	98.6	yes	yes	yes	yes	yes	yes
High	[RK].ALFPGDSEIDQLFR.[I]		2.18925e-06	0.00363828	2	2	190	P24941; Q00526	P24941 [201-214]; Q00526 [201-214]		Cyclin-dependent kinase 2 OS=Homo sapiens OX=9606 GN=CDK2 PE=1 SV=2;Cyclin-dependent kinase 3 OS=Homo sapiens OX=9606 GN=CDK3 PE=1 SV=1	0	1607.81	High	0.0001789	9.997e-07	3.88	75.51	56.5	112.6	63.4	122.5	124.8	120.2	yes	yes	yes	yes	yes	yes
High	[R].SLLSQMLHYDPNKR.[I]		1.32897e-08	0.00363828	1	1	186	P24941	P24941 [261-274]		Cyclin-dependent kinase 2 OS=Homo sapiens OX=9606 GN=CDK2 PE=1 SV=2	1	1701.87	High	0.0001789	8.645e-09	5.02	53.6	87.8	88.6	71.6	106.6	130.3	115	yes	yes	yes	yes	yes	yes
High	[K].LYLVFEFLHQDLK.[K]		1.22462e-08	0.00363828	1	1	184	P24941	P24941 [76-88]		Cyclin-dependent kinase 2 OS=Homo sapiens OX=9606 GN=CDK2 PE=1 SV=2	0	1664.9	High	0.0001789	8.045e-09	4	83.32	84.9	95.8	108.1	101.3	116.6	93.3	yes	yes	yes	yes	yes	yes
High	[R].LDTETEGVPSTAIR.[E]		2.89253e-07	0.00363828	1	1	171	P24941	P24941 [37-50]		Cyclin-dependent kinase 2 OS=Homo sapiens OX=9606 GN=CDK2 PE=1 SV=2	0	1488.75	High	0.0001789	1.515e-07	3.96	33.22	121.3	115.1	135.5	77.9	71.9	78.4	yes	yes	yes	yes	yes	yes
High	[K].SYLFQLLQGLAFCHSHR.[V]	1xCarbamidomethyl [C13]	8.35406e-10	0.00363828	1	1	147	P24941	P24941 [106-122]		Cyclin-dependent kinase 2 OS=Homo sapiens OX=9606 GN=CDK2 PE=1 SV=2	0	2077.04	High	0.0001789	6.624e-10	5.13	84.07	87.4	76.5	81.3	113.8	156.1	84.8	yes	yes	yes	yes	yes	yes
High	[K].VEVIVQERKDTKPGVPHIR.[E]	1xDeamidated [Q6]	0.00350428	0.00363828	1	1	135	Q6PII3	Q6PII3 [344-362]		Coiled-coil domain-containing protein 174 OS=Homo sapiens OX=9606 GN=CCDC174 PE=1 SV=3	2	2201.24	High	0.0001789	0.001023	2.81	47	96.3	86.2	82.3	104.5	121.1	109.7	yes	yes	yes	yes	yes	yes
High	[R].APEILLGCK.[Y]	1xCarbamidomethyl [C8]	0.00292356	0.00363828	1	1	121	P24941	P24941 [170-178]		Cyclin-dependent kinase 2 OS=Homo sapiens OX=9606 GN=CDK2 PE=1 SV=2	0	1000.55	High	0.0001789	0.0008523	2.13	36.94	108.7	103.4	101.6	85.6	115.6	85.2	yes	yes	yes	yes	yes	yes
High	[R].TLGTPDEVVWPGVTSMPDYKPSFPK.[W]		3.78631e-11	0.00363828	1	1	112	P24941	P24941 [218-242]		Cyclin-dependent kinase 2 OS=Homo sapiens OX=9606 GN=CDK2 PE=1 SV=2	0	2748.36	High	0.0001789	3.723e-11	6.6	68.88	147.2	129.3	121.2	70.5	64.7	67.1	yes	yes	yes	yes	yes	yes
High	[K].FMDASALTGIPLPLIK.[S]	1xOxidation [M2]	1.74397e-09	0.00363828	1	1	88	P24941	P24941 [90-105]		Cyclin-dependent kinase 2 OS=Homo sapiens OX=9606 GN=CDK2 PE=1 SV=2	0	1702.94	High	0.0001789	1.309e-09	4.04	77.81	105.4	58.3	76.7	130.3	111.6	117.7	yes	yes	yes	yes	yes	yes
High	[R].DLKPQNLLINTEGAIK.[L]	1xDeamidated [N/Q]	5.72276e-06	0.00363828	1	1	87	P24941	P24941 [127-142]		Cyclin-dependent kinase 2 OS=Homo sapiens OX=9606 GN=CDK2 PE=1 SV=2	0	1767.99	High	0.0001789	2.434e-06	3.06	82.23	71.1	68.1	121	118	146.5	75.3	yes	yes	yes	yes	yes	yes
High	[R].TLGTPDEVVWPGVTSMPDYKPSFPK.[W]	1xOxidation [M16]	1.28124e-11	0.00363828	1	1	82	P24941	P24941 [218-242]		Cyclin-dependent kinase 2 OS=Homo sapiens OX=9606 GN=CDK2 PE=1 SV=2	0	2764.35	High	0.0001789	1.36e-11	6.74	63.51	73.9	72.2	88.7	112.7	124.7	127.8	yes	yes	yes	yes	yes	yes
High	[K].IRLDTETEGVPSTAIR.[E]		8.52661e-10	0.00363828	1	1	69	P24941	P24941 [35-50]		Cyclin-dependent kinase 2 OS=Homo sapiens OX=9606 GN=CDK2 PE=1 SV=2	1	1757.94	High	0.0001789	6.746e-10	4.65	40.18	56.9	33	57.3	143	165	144.7	yes	yes	yes	yes	yes	yes
High	[R].SLLSQMLHYDPNKR.[I]	1xOxidation [M6]	2.11414e-07	0.00363828	1	1	69	P24941	P24941 [261-274]		Cyclin-dependent kinase 2 OS=Homo sapiens OX=9606 GN=CDK2 PE=1 SV=2	1	1717.87	High	0.0001789	1.137e-07	3.81	35.12	42.4	44.1	58	162.1	137.1	156.3	yes	yes	yes	yes	yes	yes
High	[K].YYSTAVDIWSLGCIFAEMVTR.[R]	1xCarbamidomethyl [C13]	2.02775e-08	0.00363828	1	1	63	P24941	P24941 [179-199]		Cyclin-dependent kinase 2 OS=Homo sapiens OX=9606 GN=CDK2 PE=1 SV=2	0	2482.18	High	0.0001789	1.282e-08	3.79	85.32	126.1	165.1	173.7	111.1	18.5	5.7	yes	yes	yes	yes	yes	yes
High	[K].FMDASALTGIPLPLIK.[S]		9.77984e-09	0.00363828	1	1	61	P24941	P24941 [90-105]		Cyclin-dependent kinase 2 OS=Homo sapiens OX=9606 GN=CDK2 PE=1 SV=2	0	1686.95	High	0.0001789	6.516e-09	4.32	85.31	132.6	105	74.7	111.9	76.8	99.1	yes	yes	yes	yes	yes	yes
High	[K].ELNHPNIVK.[L]		0.00260096	0.00363828	1	1	58	P24941	P24941 [57-65]		Cyclin-dependent kinase 2 OS=Homo sapiens OX=9606 GN=CDK2 PE=1 SV=2	0	1063.59	High	0.0001789	0.0007634	3.03	19.01	57.4	59	112.2	119.5	65	186.9	yes	yes	yes	yes	yes	yes
High	[K].LYLVFEFLHQDLKK.[F]	1xDeamidated [Q10]	0.000663482	0.00363828	1	1	57	P24941	P24941 [76-89]		Cyclin-dependent kinase 2 OS=Homo sapiens OX=9606 GN=CDK2 PE=1 SV=2	1	1793.98	High	0.0001789	0.0002054	2.29	77.05		204		46	115.7	234.3	yes	yes	yes	yes	yes	yes
High	[R].TLGTPDEVVWPGVTSMPDYKPSFPK.[W]	1xOxidation [M16]; 1xPhospho [T/S/Y]	0.000138743	0.00363828	1	1	57	P24941	P24941 [218-242]	P24941 1xPhospho [T/S/Y]	Cyclin-dependent kinase 2 OS=Homo sapiens OX=9606 GN=CDK2 PE=1 SV=2	0	2844.32	High	0.0001789	4.732e-05	3.72	64.14	216.2	60.8	94.1	69.5	92.2	67.3	yes	yes	yes	yes	yes	yes
High	[K].KFMDASALTGIPLPLIK.[S]		3.83187e-13	0.00363828	1	1	56	P24941	P24941 [89-105]		Cyclin-dependent kinase 2 OS=Homo sapiens OX=9606 GN=CDK2 PE=1 SV=2	1	1815.04	High	0.0001789	5.213e-13	4.87	80.16	58.8	49.1	40.5	202	129.6	120	yes	yes	yes	yes	yes	yes
High	[R].NKLTGEVVALK.[K]		0.000127013	0.00363828	1	1	54	P24941	P24941 [23-33]		Cyclin-dependent kinase 2 OS=Homo sapiens OX=9606 GN=CDK2 PE=1 SV=2	1	1171.7	High	0.0001789	4.341e-05	2.96	30.35	30.5	31.8	31.8	198.2	147	160.7	yes	yes	yes	yes	yes	yes
High	[K].AALAHPFFQDVTKPVPHLR.[L]	1xDeamidated [Q9]	5.25583e-10	0.00363828	1	1	52	P24941	P24941 [279-297]		Cyclin-dependent kinase 2 OS=Homo sapiens OX=9606 GN=CDK2 PE=1 SV=2	0	2145.16	High	0.0001789	4.3e-10	4.16								yes	yes	yes	yes	yes	yes
High	[K].LTGEVVALKK.[I]		0.000799773	0.00363828	1	1	50	P24941	P24941 [25-34]		Cyclin-dependent kinase 2 OS=Homo sapiens OX=9606 GN=CDK2 PE=1 SV=2	1	1057.66	High	0.0001789	0.0002459	2.99	23.39	95.4	102.1	93.8	103.5	95.3	109.9	yes	yes	yes	yes	yes	yes
High	[K].LLDVIHTENKLYLVFEFLHQDLKK.[F]		1.61532e-11	0.00363828	1	1	45	P24941	P24941 [66-89]		Cyclin-dependent kinase 2 OS=Homo sapiens OX=9606 GN=CDK2 PE=1 SV=2	2	2955.63	High	0.0001789	1.687e-11	5.77	85.35	83	145.7	148	15.7	121.7	85.9	yes	yes	yes	yes	yes	yes
High	[R].SLLSQMLHYDPNKR.[I]	1xDeamidated [Q5]; 1xOxidation [M6]	4.6368e-05	0.00363828	1	1	45	P24941	P24941 [261-274]		Cyclin-dependent kinase 2 OS=Homo sapiens OX=9606 GN=CDK2 PE=1 SV=2	1	1718.85	High	0.0001789	1.707e-05	2.64	67.62	155.2	157.1	141.3	56.5	46.5	43.5	yes	yes	yes	yes	yes	yes
High	[R].TYTHEVVTLWYRAPEILLGCK.[Y]	1xCarbamidomethyl [C20]	5.03266e-13	0.00363828	1	1	45	P24941	P24941 [158-178]		Cyclin-dependent kinase 2 OS=Homo sapiens OX=9606 GN=CDK2 PE=1 SV=2	1	2549.32	High	0.0001789	6.725e-13	6.48	78.55	87.3	101.8	118.4	112	89.2	91.3	yes	yes	yes	yes	yes	yes
High	[R].NKLTGEVVALKK.[I]		6.38204e-06	0.00363828	1	1	41	P24941	P24941 [23-34]		Cyclin-dependent kinase 2 OS=Homo sapiens OX=9606 GN=CDK2 PE=1 SV=2	2	1299.8	High	0.0001789	2.692e-06	3.92	23.41	29.5	30.6	27.1	192.7	153	167.2	yes	yes	yes	yes	yes	yes
High	[R].SLLSQMLHYDPNKR.[I]	1xDeamidated [Q5]	3.08063e-05	0.00363828	1	1	40	P24941	P24941 [261-274]		Cyclin-dependent kinase 2 OS=Homo sapiens OX=9606 GN=CDK2 PE=1 SV=2	1	1702.86	High	0.0001789	1.162e-05	3.61								yes	yes	yes	yes	yes	yes
High	[R].TLGTPDEVVWPGVTSMPDYKPSFPK.[W]	1xPhospho [T4(100)]	5.8809e-06	0.00363828	1	1	36	P24941	P24941 [218-242]	P24941 1xPhospho [T221(100)]	Cyclin-dependent kinase 2 OS=Homo sapiens OX=9606 GN=CDK2 PE=1 SV=2	0	2828.33	High	0.0001789	2.497e-06	4.96	74.08	125.1	117.7	127.3	64.9	68.7	96.3	yes	yes	yes	yes	yes	yes
High	[R].SLLSQMLHYDPNK.[R]		1.00669e-06	0.00363828	1	1	33	P24941	P24941 [261-273]		Cyclin-dependent kinase 2 OS=Homo sapiens OX=9606 GN=CDK2 PE=1 SV=2	0	1545.77	High	0.0001789	4.847e-07	4.27	62.38	109.5	120.5	118.3	81.1	83	87.6	yes	yes	yes	yes	yes	yes
High	[R].LLSVRPGHQEVSVPPHLR.[H]	1xPhospho [S3(99.3)]	0.0654293	0.00363828	1	1	31	Q3KP44	Q3KP44 [519-536]	Q3KP44 1xPhospho [S521(99.3)]	Ankyrin repeat domain-containing protein 55 OS=Homo sapiens OX=9606 GN=ANKRD55 PE=1 SV=3	0	2101.11	High	0.0001789	0.0208	1.65	47.3	64.3	70.3	117	112.4	110.3	125.6	yes	yes	yes	yes	yes	yes
High	[K].KFMDASALTGIPLPLIK.[S]	1xOxidation [M3]	1.76496e-11	0.00363828	1	1	30	P24941	P24941 [89-105]		Cyclin-dependent kinase 2 OS=Homo sapiens OX=9606 GN=CDK2 PE=1 SV=2	1	1831.04	High	0.0001789	1.835e-11	4.82	72.67	75.1	71.1	76.7	141.5	126.1	109.6	yes	yes	yes	yes	yes	yes
High	[R].LDLEMEGVPSTAIR.[E]	1xOxidation [M5]	0.00681419	0.00363828	1	1	28	Q00526	Q00526 [37-50]		Cyclin-dependent kinase 3 OS=Homo sapiens OX=9606 GN=CDK3 PE=1 SV=1	0	1546.78	High	0.0001789	0.001974	2.18								yes	yes	yes	yes	yes	yes
High	[R].TGEVVAIKK.[I]		0.000944503	0.00363828	1	1	25	Q8TD08	Q8TD08 [35-43]		Mitogen-activated protein kinase 15 OS=Homo sapiens OX=9606 GN=MAPK15 PE=1 SV=1	1	944.578	High	0.0001789	0.0002881	3.17	23.4	99.8	103.5	91.1	96.8	97.7	111.1	yes	yes	yes	yes	yes	yes
High	[K].IRLDLEMEGVPSTAIR.[E]	1xOxidation [M7]	1.24453e-05	0.00363828	1	1	23	Q00526	Q00526 [35-50]		Cyclin-dependent kinase 3 OS=Homo sapiens OX=9606 GN=CDK3 PE=1 SV=1	1	1815.96	High	0.0001789	5.019e-06	3.82								yes	yes	yes	yes	yes	yes
High	[R].TYTHEVVTLWYRAPEILLGCK.[Y]	1xCarbamidomethyl [C20]; 1xPhospho [T/Y]	3.41839e-11	0.00363828	1	1	23	P24941	P24941 [158-178]	P24941 1xPhospho [T/Y]	Cyclin-dependent kinase 2 OS=Homo sapiens OX=9606 GN=CDK2 PE=1 SV=2	1	2629.29	High	0.0001789	3.388e-11	6.19	80.34	1.2	1.3	1.3	404.8	96.8	94.6	Peak Found	Peak Found	Peak Found	yes	yes	yes
High	[K].ELNHPNIVKLLDVIHTENK.[L]		4.14742e-08	0.00363828	1	1	22	P24941	P24941 [57-75]		Cyclin-dependent kinase 2 OS=Homo sapiens OX=9606 GN=CDK2 PE=1 SV=2	1	2226.22	High	0.0001789	2.501e-08	7.32	61.54	103.1	116.5	41.3	99.1	138.8	101.2	yes	yes	yes	yes	yes	yes
High	[R].NKLTGEVVALKK.[I]	1xDeamidated [N1]	0.00100267	0.00363828	1	1	22	P24941	P24941 [23-34]		Cyclin-dependent kinase 2 OS=Homo sapiens OX=9606 GN=CDK2 PE=1 SV=2	2	1300.78	High	0.0001789	0.0003048	2.57	27.99				356.9		243.1	yes	yes	yes	yes	yes	yes
High	[K].VEKIGEGTYGVVYK.[A]		4.78952e-07	0.00363828	2	2	22	P24941; Q00526	P24941 [7-20]; Q00526 [7-20]		Cyclin-dependent kinase 2 OS=Homo sapiens OX=9606 GN=CDK2 PE=1 SV=2;Cyclin-dependent kinase 3 OS=Homo sapiens OX=9606 GN=CDK3 PE=1 SV=1	1	1541.82	High	0.0001789	2.429e-07	3.9	32.71	12.6	9.3	6.9	300.4	119.2	151.6	yes	yes	yes	yes	yes	yes
High	[R].DLKPQNLLINTEGAIKLADFGLAR.[A]		3.20134e-17	0.00363828	1	1	21	P24941	P24941 [127-150]		Cyclin-dependent kinase 2 OS=Homo sapiens OX=9606 GN=CDK2 PE=1 SV=2	1	2610.46	High	0.000178859	8.42196e-17	6.77	82.3	43.1	34	33	246	113.1	130.9	yes	yes	yes	yes	yes	yes
High	[K].LLDVIHTENKLYLVFEFLHQDLKK.[F]	1xDeamidated [N9]	1.20083e-07	0.00363828	1	1	19	P24941	P24941 [66-89]		Cyclin-dependent kinase 2 OS=Homo sapiens OX=9606 GN=CDK2 PE=1 SV=2	2	2956.62	High	0.0001789	6.728e-08	4.22	85.35	442.4			157.6			yes	yes	yes	yes	yes	yes
High	[R].RALFPGDSEIDQLFR.[I]		4.55121e-11	0.00363828	1	1	19	P24941	P24941 [200-214]		Cyclin-dependent kinase 2 OS=Homo sapiens OX=9606 GN=CDK2 PE=1 SV=2	1	1763.91	High	0.0001789	4.425e-11	4.76	68.4	39.5	36.8	30.8	299.3	101.3	92.4	yes	yes	yes	yes	yes	yes
High	[K].VVPPLDEDGRSLLSQMLHYDPNKR.[I]		2.09978e-07	0.00363828	1	1	18	P24941	P24941 [251-274]		Cyclin-dependent kinase 2 OS=Homo sapiens OX=9606 GN=CDK2 PE=1 SV=2	2	2779.42	High	0.0001789	1.13e-07	4.15	71.24	22.3	33	34.4	241.5	129.8	139	yes	yes	yes	yes	yes	yes
High	[R].EISLLKELNHPNIVK.[L]		3.47108e-09	0.00363828	1	1	17	P24941	P24941 [51-65]		Cyclin-dependent kinase 2 OS=Homo sapiens OX=9606 GN=CDK2 PE=1 SV=2	1	1747.01	High	0.0001789	2.48e-09	4.62	53.14	14.3	26.8	4.9	344.6	102.9	106.5	yes	yes	yes	yes	yes	yes
High	[R].ISAKAALAHPFFQDVTKPVPHLR.[L]		2.42523e-14	0.00363828	1	1	17	P24941	P24941 [275-297]		Cyclin-dependent kinase 2 OS=Homo sapiens OX=9606 GN=CDK2 PE=1 SV=2	1	2543.42	High	0.0001789	4.005e-14	7.13	50.85	52.5	45.8	22.2	89.5	200.2	189.8	yes	yes	yes	yes	yes	yes
High	[RK].ALFPGDSEIDQLFR.[I]	1xDeamidated [Q11]	0.00739786	0.00363828	2	2	15	P24941; Q00526	P24941 [201-214]; Q00526 [201-214]		Cyclin-dependent kinase 2 OS=Homo sapiens OX=9606 GN=CDK2 PE=1 SV=2;Cyclin-dependent kinase 3 OS=Homo sapiens OX=9606 GN=CDK3 PE=1 SV=1	0	1608.79	High	0.0001789	0.002141	1.33								yes	yes	yes	yes	yes	yes
High	[K].LLQELSHPNIIGLLDAFGHK.[S]		1.0102e-10	0.00363828	1	1	15	P50613	P50613 [65-84]		Cyclin-dependent kinase 7 OS=Homo sapiens OX=9606 GN=CDK7 PE=1 SV=1	0	2215.22	High	0.0001789	9.293e-11	6.61	83.1				239.5	188.5	172	no	no	no	yes	yes	yes
High	[R].AFGVPVRTYTHEVVTLWYR.[A]		5.74271e-10	0.00363828	1	1	14	P24941	P24941 [151-169]		Cyclin-dependent kinase 2 OS=Homo sapiens OX=9606 GN=CDK2 PE=1 SV=2	1	2294.21	High	0.0001789	4.668e-10	5.89	66.74	93	101.3	36.6	117.1	148.1	103.9	yes	yes	yes	yes	yes	yes
High	[R].DLKPQNLLINTEGAIKLADFGLARAFGVPVR.[T]		2.95228e-07	0.00363828	1	1	14	P24941	P24941 [127-157]		Cyclin-dependent kinase 2 OS=Homo sapiens OX=9606 GN=CDK2 PE=1 SV=2	2	3336.88	High	0.0001789	1.543e-07	5.59	85.32	149.3	165.4	64.7	82.7	34.4	103.5	yes	yes	Peak Found	yes	yes	yes
High	[R].LDLEMEGVPSTAIR.[E]		0.00707781	0.00363828	1	1	13	Q00526	Q00526 [37-50]		Cyclin-dependent kinase 3 OS=Homo sapiens OX=9606 GN=CDK3 PE=1 SV=1	0	1530.78	High	0.0001789	0.002042	1.8	39.37	179	171.2	191.7	13.3	21.2	23.6	yes	yes	yes	yes	yes	yes
High	[K].LGEGTYATVYK.[G]		0.0394762	0.00363828	1	2	13	Q00536	Q00536 [171-181]		Cyclin-dependent kinase 16 OS=Homo sapiens OX=9606 GN=CDK16 PE=1 SV=1	0	1201.61	High	0.0001789	0.01203	2.66	29.71	94.3	95.4	103.2	116.3	93.9	96.9	yes	yes	yes	yes	yes	yes
High	[RK].ALFPGDSEIDQLFR.[I]	1xPhospho [S7(100)]	0.101649	0.00363828	2	2	12	P24941; Q00526	P24941 [201-214]; Q00526 [201-214]	P24941 1xPhospho [S207(100)]; Q00526 1xPhospho [S207(100)]	Cyclin-dependent kinase 2 OS=Homo sapiens OX=9606 GN=CDK2 PE=1 SV=2;Cyclin-dependent kinase 3 OS=Homo sapiens OX=9606 GN=CDK3 PE=1 SV=1	0	1687.77	High	0.0001789	0.03382	2.04								yes	yes	yes	no	yes	yes
High	[R].DLKPQNLLINERGELK.[L]	1xDeamidated [N10]	0.0423607	0.00363828	1	2	12	Q00536	Q00536 [286-301]		Cyclin-dependent kinase 16 OS=Homo sapiens OX=9606 GN=CDK16 PE=1 SV=1	1	1881.04	High	0.0001789	0.01304	2.85	56.81	95.7	109.2	81.3	84.1	136	93.8	yes	Peak Found	Peak Found	yes	yes	yes
High	[R].DLKPQNLLINTEGAIKLADFGLARAFGVPVR.[T]	1xDeamidated [N10]	5.4889e-07	0.00363828	1	1	12	P24941	P24941 [127-157]		Cyclin-dependent kinase 2 OS=Homo sapiens OX=9606 GN=CDK2 PE=1 SV=2	2	3337.86	High	0.0001789	2.748e-07	6.57	85.35	38.6	104.2	67.3	193.2	3	193.6	Peak Found	Peak Found	Peak Found	yes	yes	yes
High	[K].LDFLGEGQFATVYK.[A]		2.29621e-06	0.00363828	1	1	12	P50613	P50613 [15-28]		Cyclin-dependent kinase 7 OS=Homo sapiens OX=9606 GN=CDK7 PE=1 SV=1	0	1587.81	High	0.0001789	1.04e-06	3.57	65.33				209.6	226.4	164	no	no	no	yes	yes	yes
High	[R].DLKPQNLLINTEGAIKLADFGLARAFGVPVR.[T]	2xDeamidated [N10; N/Q]	7.11728e-06	0.00363828	1	1	11	P24941	P24941 [127-157]		Cyclin-dependent kinase 2 OS=Homo sapiens OX=9606 GN=CDK2 PE=1 SV=2	2	3338.85	High	0.0001789	2.981e-06	3.35	86.85	119.6	267.7				212.7	Peak Found	yes	no	yes	yes	yes
High	[R].EVRIMKILNHPNIVK.[L]		0.0513574	0.00363828	1	2	11	Q9P0L2	Q9P0L2 [107-121]		Serine/threonine-protein kinase MARK1 OS=Homo sapiens OX=9606 GN=MARK1 PE=1 SV=2	2	1804.06	High	0.0001789	0.01606	2.17	52.93	36.3	29.6	13.3	381.5	77	62.3	Peak Found	Peak Found	Peak Found	yes	yes	yes
High	[R].LDTETEGVPSTAIR.[E]	1xPhospho [T5(100)]	4.76096e-06	0.00363828	1	1	11	P24941	P24941 [37-50]	P24941 1xPhospho [T41(100)]	Cyclin-dependent kinase 2 OS=Homo sapiens OX=9606 GN=CDK2 PE=1 SV=2	0	1568.72	High	0.0001789	2.056e-06	4.06	37.78	73.9	73	77.7	133.6	114.5	127.4	yes	yes	yes	yes	yes	yes
High	[R].LDTETEGVPSTAIREISLLK.[E]		1.79366e-08	0.00363828	1	1	11	P24941	P24941 [37-56]		Cyclin-dependent kinase 2 OS=Homo sapiens OX=9606 GN=CDK2 PE=1 SV=2	1	2172.18	High	0.0001789	1.144e-08	4.39	65.12	120.6	97.2	59.8	96.6	139.6	86.2	yes	yes	yes	yes	yes	yes
High	[K].IRLDTETEGVPSTAIR.[E]	1xPhospho [T13(100)]	0.000854842	0.00363828	1	1	11	P24941	P24941 [35-50]	P24941 1xPhospho [T47(100)]	Cyclin-dependent kinase 2 OS=Homo sapiens OX=9606 GN=CDK2 PE=1 SV=2	1	1837.91	High	0.0001789	0.0002614	4.29	43.27	57.3	49.3	71.1	166.2	123	133	yes	Peak Found	Peak Found	yes	yes	yes
High	[K].QAFLDELESSDLPVALLLAQHK.[D]		8.13619e-09	0.00363828	1	1	11	P51948	P51948 [181-202]		CDK-activating kinase assembly factor MAT1 OS=Homo sapiens OX=9606 GN=MNAT1 PE=1 SV=1	0	2437.3	High	0.0001789	5.503e-09	7.03	85.31				211.7	191	197.3	no	no	no	yes	yes	yes
High	[K].RISAKAALAHPFFQDVTKPVPHLR.[L]	1xDeamidated [Q14]	4.88845e-07	0.00363828	1	1	11	P24941	P24941 [274-297]		Cyclin-dependent kinase 2 OS=Homo sapiens OX=9606 GN=CDK2 PE=1 SV=2	2	2700.51	High	0.0001789	2.478e-07	4.08	60.9	48.2		68.9	130.8	199.3	152.8	yes	yes	yes	yes	yes	yes
High	[R].TALREIKLLQELSHPNIIGLLDAFGHK.[S]		5.67442e-08	0.00363828	1	1	11	P50613	P50613 [58-84]		Cyclin-dependent kinase 7 OS=Homo sapiens OX=9606 GN=CDK7 PE=1 SV=1	2	3026.71	High	0.0001789	3.334e-08	5.46								no	no	no	no	yes	yes
High	[R].KALFPGDSEIDQLFR.[I]		1.57845e-06	0.00363828	1	1	10	Q00526	Q00526 [200-214]		Cyclin-dependent kinase 3 OS=Homo sapiens OX=9606 GN=CDK3 PE=1 SV=1	1	1735.9	High	0.0001789	7.356e-07	5.86	68.86	30.8	45.2	198.3	193	76.3	56.4	Peak Found	yes	yes	yes	yes	yes
High	[K].KIRLDTETEGVPSTAIR.[E]		3.95421e-08	0.00363828	1	1	10	P24941	P24941 [34-50]		Cyclin-dependent kinase 2 OS=Homo sapiens OX=9606 GN=CDK2 PE=1 SV=2	2	1886.03	High	0.0001789	2.383e-08	4.3	36.58				212.9	186.3	200.9	no	yes	no	yes	yes	yes
High	[K].LYLVFEFLHQDLK.[K]	1xDeamidated [Q10]	0.025108	0.00363828	1	1	10	P24941	P24941 [76-88]		Cyclin-dependent kinase 2 OS=Homo sapiens OX=9606 GN=CDK2 PE=1 SV=2	0	1665.89	High	0.0001789	0.007488	1.73								no	yes	no	yes	yes	yes
High	[K].TADFGLARAYGVPVKPMTPKVVTLWYR.[A]	1xOxidation [M17]; 1xPhospho [Y/T]	0.0977573	0.00363828	1	1	10	Q15131	Q15131 [179-205]	Q15131 1xPhospho [Y/T]	Cyclin-dependent kinase 10 OS=Homo sapiens OX=9606 GN=CDK10 PE=1 SV=1	2	3132.61	High	0.0001789	0.03235	2.59	49.66	112	159.8	95.9	66.7	109.3	56.2	yes	yes	yes	yes	yes	yes
High	[K].GTIKLADFGLAR.[A]		0.000723652	0.00363828	1	1	9	P06493	P06493 [140-151]		Cyclin-dependent kinase 1 OS=Homo sapiens OX=9606 GN=CDK1 PE=1 SV=3	1	1261.73	High	0.0001789	0.0002237	2.53	45.73	117.1	86.9	77.3	90.9	122	105.8	yes	yes	yes	yes	yes	yes
High	[R].HWTFSSEEQLAR.[L]		0.000462074	0.00363828	1	1	9	P51946	P51946 [10-21]		Cyclin-H OS=Homo sapiens OX=9606 GN=CCNH PE=1 SV=1	0	1490.7	High	0.0001789	0.000146	3.26	39.49				205.9	196.8	197.3	no	no	no	yes	yes	yes
High	[K].SKHEEEEWTDDDLVESL.[-]	1xPhospho [T9(100)]	0.0700729	0.00363828	1	1	9	P51946	P51946 [307-323]	P51946 1xPhospho [T315(100)]	Cyclin-H OS=Homo sapiens OX=9606 GN=CCNH PE=1 SV=1	1	2140.86	High	0.0001789	0.02238	4.31	59.94				214	240.7	145.3	no	no	no	yes	yes	yes
High	[R].TGEVVAIK.[K]		0.069278	0.00363828	1	1	9	Q8TD08	Q8TD08 [35-42]		Mitogen-activated protein kinase 15 OS=Homo sapiens OX=9606 GN=MAPK15 PE=1 SV=1	0	816.483	High	0.0001789	0.0222	2.63								yes	yes	yes	yes	yes	yes
High	[R].VSMSPVLHTQNK.[E]	1xDeamidated [N/Q]	0.0467906	0.00363828	1	1	9	Q8TEM1	Q8TEM1 [1379-1390]		Nuclear pore membrane glycoprotein 210 OS=Homo sapiens OX=9606 GN=NUP210 PE=1 SV=3	0	1341.68	High	0.0001789	0.01447	2.51	48.35	225.3	153.6	221.1				yes	yes	yes	no	no	no
High	[R].DLKPQNLLINERGELKLADFGLAR.[A]	1xDeamidated [N/Q]	0.000650312	0.00363828	1	2	8	Q00536	Q00536 [286-309]		Cyclin-dependent kinase 16 OS=Homo sapiens OX=9606 GN=CDK16 PE=1 SV=1	2	2724.5	High	0.0001789	0.000201	2.36	82.22				350.9	173.3	75.9	no	no	no	yes	yes	yes
High	[K].LADFGLARAFGVPVR.[T]		0.00145215	0.00363828	1	1	8	P24941	P24941 [143-157]		Cyclin-dependent kinase 2 OS=Homo sapiens OX=9606 GN=CDK2 PE=1 SV=2	1	1588.9	High	0.0001789	0.0004342	2.83	67.54	81.3	90.4	45.1	125.4	139.1	118.8	yes	yes	yes	yes	yes	yes
High	[K].SYLFQLLQGLAFCHSHR.[V]	1xCarbamidomethyl [C13]; 2xDeamidated [Q5; Q8]	1.72324e-07	0.00363828	1	1	8	P24941	P24941 [106-122]		Cyclin-dependent kinase 2 OS=Homo sapiens OX=9606 GN=CDK2 PE=1 SV=2	0	2079.01	High	0.0001789	9.403e-08	3.7								no	yes	yes	yes	yes	yes
High	[R].VLHRDLKPQNLLINTEGAIK.[L]		1.10947e-12	0.00363828	1	1	8	P24941	P24941 [123-142]		Cyclin-dependent kinase 2 OS=Homo sapiens OX=9606 GN=CDK2 PE=1 SV=2	1	2272.31	High	0.0001789	1.404e-12	7.43	45.83				393.2	91.5	115.3	no	no	no	yes	yes	yes
High	[K].AALAHPFFQDVTKPVPHLR.[L]	1xPhospho [T12(100)]	0.0031193	0.00363828	1	1	7	P24941	P24941 [279-297]	P24941 1xPhospho [T290(100)]	Cyclin-dependent kinase 2 OS=Homo sapiens OX=9606 GN=CDK2 PE=1 SV=2	0	2224.14	High	0.0001789	0.0009076	5.17	51.85	98.2	70.4	76.9	119	235.5		yes	Peak Found	yes	yes	yes	yes
High	[R].AASPQDLAGGYTSSLACHR.[A]	1xCarbamidomethyl [C17]	1.32786e-09	0.00363828	1	1	7	P51948	P51948 [277-295]		CDK-activating kinase assembly factor MAT1 OS=Homo sapiens OX=9606 GN=MNAT1 PE=1 SV=1	0	1961.91	High	0.0001789	1.015e-09	5.61	40.1				268.7	154.6	176.6	no	no	no	yes	yes	yes
High	[R].AASPQDLAGGYTSSLACHR.[A]	1xCarbamidomethyl [C17]; 1xPhospho [S3(100)]	2.12328e-10	0.00363828	1	1	7	P51948	P51948 [277-295]	P51948 1xPhospho [S279(100)]	CDK-activating kinase assembly factor MAT1 OS=Homo sapiens OX=9606 GN=MNAT1 PE=1 SV=1	0	2041.88	High	0.0001789	1.849e-10	7.19	41.76				271.5	172.4	156	no	no	no	yes	yes	yes
High	[R].DLKPNNLLLDENGVLK.[L]		1.96145e-07	0.00363828	1	1	7	P50613	P50613 [137-152]		Cyclin-dependent kinase 7 OS=Homo sapiens OX=9606 GN=CDK7 PE=1 SV=1	0	1795	High	0.0001789	1.06e-07	3.82	56.39				253.4	228.6	118.1	no	no	no	yes	yes	yes
High	[R].DLKPNNLLLDENGVLK.[L]	1xDeamidated [N]	0.0005076	0.00363828	1	1	7	P50613	P50613 [137-152]		Cyclin-dependent kinase 7 OS=Homo sapiens OX=9606 GN=CDK7 PE=1 SV=1	0	1795.98	High	0.0001789	0.0001591	2.84								no	no	no	yes	yes	yes
High	[R].EIKLLQELSHPNIIGLLDAFGHK.[S]		0.000763317	0.00363828	1	1	7	P50613	P50613 [62-84]		Cyclin-dependent kinase 7 OS=Homo sapiens OX=9606 GN=CDK7 PE=1 SV=1	1	2585.44	High	0.0001789	0.000234	4.21	85.47				31.1	250.1	318.7	no	no	no	yes	yes	yes
High	[K].FMDASALTGIPLPLIK.[S]	1xPhospho [S5(100)]	0.0281414	0.00363828	1	1	7	P24941	P24941 [90-105]	P24941 1xPhospho [S94(100)]	Cyclin-dependent kinase 2 OS=Homo sapiens OX=9606 GN=CDK2 PE=1 SV=2	0	1766.92	High	0.0001789	0.008423	2.46	82.55	172.8	167.5	186.4		73.3		yes	yes	yes	yes	yes	no
High	[K].RHWTFSSEEQLAR.[L]		2.04673e-05	0.00363828	1	1	7	P51946	P51946 [9-21]		Cyclin-H OS=Homo sapiens OX=9606 GN=CCNH PE=1 SV=1	1	1646.8	High	0.0001789	7.947e-06	3.33	29.98				265.6	196	138.4	no	no	no	yes	yes	yes
High	[R].SLLSQMLHYDPNKR.[I]	1xDeamidated [Q5]; 1xPhospho [S4(99.5)]	0.0070332	0.00363828	1	1	7	P24941	P24941 [261-274]	P24941 1xPhospho [S264(99.5)]	Cyclin-dependent kinase 2 OS=Homo sapiens OX=9606 GN=CDK2 PE=1 SV=2	1	1782.82	High	0.0001789	0.002039	2.49	41.55	96.8	58.5	185.1	72.3	115.4	71.9	Peak Found	yes	yes	yes	yes	yes
High	[R].SLLSQMLHYDPNKR.[I]	1xOxidation [M6]; 1xPhospho [S/Y]	0.0888788	0.00363828	1	1	7	P24941	P24941 [261-274]	P24941 1xPhospho [S/Y]	Cyclin-dependent kinase 2 OS=Homo sapiens OX=9606 GN=CDK2 PE=1 SV=2	1	1797.84	High	0.0001789	0.02918	2.32								yes	no	yes	yes	no	yes
High	[R].STQLEMQLEKPKPVKPVTFSTGIK.[M]	1xOxidation [M6]	1.29323e-08	0.00363828	1	1	7	P51948	P51948 [205-228]		CDK-activating kinase assembly factor MAT1 OS=Homo sapiens OX=9606 GN=MNAT1 PE=1 SV=1	0	2702.48	High	0.0001789	8.453e-09	6.55	42.81				306.6	169.6	123.7	no	no	no	yes	yes	yes
High	[R].TLGTPDEVVWPGVTSMPDYKPSFPKWAR.[Q]		9.12034e-11	0.00363828	1	1	7	P24941	P24941 [218-245]		Cyclin-dependent kinase 2 OS=Homo sapiens OX=9606 GN=CDK2 PE=1 SV=2	1	3161.58	High	0.0001789	8.435e-11	6.75	71.88	70.9		79.7	127.3	155.4	166.7	yes	no	yes	Peak Found	yes	yes
High	[R].VPFLPGDSDLDQLTR.[I]		6.59225e-08	0.00363828	1	1	7	P50613	P50613 [210-224]		Cyclin-dependent kinase 7 OS=Homo sapiens OX=9606 GN=CDK7 PE=1 SV=1	0	1672.85	High	0.0001789	3.838e-08	3.44	64.96				233.6	214.2	152.2	no	no	no	yes	yes	yes
High	[R].AASPQDLAGGYTSSLACHR.[A]	1xCarbamidomethyl [C17]; 1xDeamidated [Q5]	1.66135e-10	0.00363828	1	1	6	P51948	P51948 [277-295]		CDK-activating kinase assembly factor MAT1 OS=Homo sapiens OX=9606 GN=MNAT1 PE=1 SV=1	0	1962.9	High	0.0001789	1.473e-10	6.08								no	no	no	yes	yes	yes
High	[R].AFGVPVRTYTHEVVTLWYR.[A]	1xPhospho [T8(100)]	2.49188e-06	0.00363828	1	1	6	P24941	P24941 [151-169]	P24941 1xPhospho [T158(100)]	Cyclin-dependent kinase 2 OS=Homo sapiens OX=9606 GN=CDK2 PE=1 SV=2	1	2374.17	High	0.0001789	1.126e-06	6.11	74.06				172.6	289.5	138	no	no	no	yes	yes	yes
High	[R].CHSAELALNVITK.[K]	1xCarbamidomethyl [C1]	4.20784e-07	0.00363828	1	1	6	P51946	P51946 [280-292]		Cyclin-H OS=Homo sapiens OX=9606 GN=CCNH PE=1 SV=1	0	1455.76	High	0.0001789	2.159e-07	5.11	43.36				210.2	223.2	166.6	no	no	no	yes	yes	yes
High	[R].DKNTNQIVAIK.[K]		0.000196105	0.00363828	1	1	6	P50613	P50613 [31-41]		Cyclin-dependent kinase 7 OS=Homo sapiens OX=9606 GN=CDK7 PE=1 SV=1	1	1243.7	High	0.0001789	6.531e-05	3.89								no	no	no	yes	yes	yes
High	[R].DKNTNQIVAIKK.[I]		0.000142564	0.00363828	1	1	6	P50613	P50613 [31-42]		Cyclin-dependent kinase 7 OS=Homo sapiens OX=9606 GN=CDK7 PE=1 SV=1	2	1371.8	High	0.0001789	4.836e-05	4.18								no	no	no	yes	yes	yes
High	[K].DNSLVLTPSHIK.[A]		0.000288375	0.00363828	1	1	6	P50613	P50613 [104-115]		Cyclin-dependent kinase 7 OS=Homo sapiens OX=9606 GN=CDK7 PE=1 SV=1	0	1323.73	High	0.0001789	9.345e-05	3.6	36.32				234.5	174.6	190.9	no	no	no	yes	yes	yes
High	[R].DVRTNEVVAIKK.[M]		0.117402	0.00363828	1	1	6	Q7L7X3	Q7L7X3 [47-58]		Serine/threonine-protein kinase TAO1 OS=Homo sapiens OX=9606 GN=TAOK1 PE=1 SV=1	2	1371.8	High	0.0001789	0.0397	1.7	30.51	42.2		36.6	245.7	140.1	135.3	Peak Found	no	Peak Found	yes	yes	yes
High	[K].EEQLQQILK.[R]		0.0160125	0.00363828	1	1	6	P51948	P51948 [168-176]		CDK-activating kinase assembly factor MAT1 OS=Homo sapiens OX=9606 GN=MNAT1 PE=1 SV=1	0	1128.63	High	0.0001789	0.004674	2.78	42.28				173.5	267.1	159.4	no	no	no	yes	yes	yes
High	[K].EIDLLKQLNHPNVIK.[Y]	1xDeamidated [Q7]	0.010001	0.00363828	1	1	6	Q8TDX7	Q8TDX7 [82-96]		Serine/threonine-protein kinase Nek7 OS=Homo sapiens OX=9606 GN=NEK7 PE=1 SV=1	1	1775.01	High	0.0001789	0.002905	2.3	63.26	62	83.6	75.4	122.3	140.5	116.2	yes	yes	yes	yes	yes	yes
High	[R].EQEELEEALEVER.[Q]		1.46445e-06	0.00363828	1	1	6	P51948	P51948 [143-155]		CDK-activating kinase assembly factor MAT1 OS=Homo sapiens OX=9606 GN=MNAT1 PE=1 SV=1	0	1602.75	High	0.0001789	6.866e-07	3.4	46.84				206.1	220.7	173.2	no	no	no	yes	yes	yes
High	[R].GAGNCPECGTPLRK.[S]	2xCarbamidomethyl [C5; C8]	8.54796e-07	0.00363828	1	1	6	P51948	P51948 [42-55]		CDK-activating kinase assembly factor MAT1 OS=Homo sapiens OX=9606 GN=MNAT1 PE=1 SV=1	1	1516.7	High	0.0001789	4.17e-07	3.61	15.16	0.1			204.2	233.4	162.3	Peak Found	no	no	yes	yes	yes
High	[R].GAGNCPECGTPLRK.[S]	2xCarbamidomethyl [C5; C8]; 1xPhospho [T10(100)]	0.000209851	0.00363828	1	1	6	P51948	P51948 [42-55]	P51948 1xPhospho [T51(100)]	CDK-activating kinase assembly factor MAT1 OS=Homo sapiens OX=9606 GN=MNAT1 PE=1 SV=1	1	1596.67	High	0.0001789	6.932e-05	4.07	15.06				234.4	175.9	189.6	no	no	no	yes	yes	yes
High	[R].KGYEDDDYVSK.[K]		3.90719e-06	0.00363828	1	1	6	P51946	P51946 [295-305]		Cyclin-H OS=Homo sapiens OX=9606 GN=CCNH PE=1 SV=1	1	1318.58	High	0.0001789	1.711e-06	4.12	15.93				210.5	199.4	190.2	no	no	no	yes	yes	yes
High	[R].KLLDEGR.[S]		0.108056	0.00363828	1	1	6	Q8IWZ3	Q8IWZ3 [223-229]		Ankyrin repeat and KH domain-containing protein 1 OS=Homo sapiens OX=9606 GN=ANKHD1 PE=1 SV=1	1	830.473	High	0.0001789	0.03631	2.18	14.73	100.5	85	81.1	92.9	126.2	114.3	yes	yes	yes	yes	yes	yes
High	[R].KRTEALEQGGLPK.[K]		9.72152e-08	0.00363828	1	1	6	P50613	P50613 [330-342]		Cyclin-dependent kinase 7 OS=Homo sapiens OX=9606 GN=CDK7 PE=1 SV=1	2	1426.8	High	0.0001789	5.504e-08	4.13								no	no	no	yes	yes	yes
High	[R].KRTEALEQGGLPK.[K]	1xPhospho [T3(100)]	3.52165e-08	0.00363828	1	1	6	P50613	P50613 [330-342]	P50613 1xPhospho [T332(100)]	Cyclin-dependent kinase 7 OS=Homo sapiens OX=9606 GN=CDK7 PE=1 SV=1	2	1506.77	High	0.0001789	2.15e-08	7.91	21.91				248.8	192.6	158.7	no	no	no	yes	yes	yes
High	[K].IGEGTYGVVYKAR.[N]		2.32966e-05	0.00363828	1	1	6	P24941	P24941 [10-22]		Cyclin-dependent kinase 2 OS=Homo sapiens OX=9606 GN=CDK2 PE=1 SV=2	1	1412.75	High	0.0001789	8.994e-06	4.42	28.77	41	27.4	29.5	115.2	194.4	192.5	Peak Found	Peak Found	Peak Found	yes	yes	yes
High	[R].LLEFCSVFKPAMPR.[S]	1xCarbamidomethyl [C5]	1.26056e-06	0.00363828	1	1	6	P51946	P51946 [64-77]		Cyclin-H OS=Homo sapiens OX=9606 GN=CCNH PE=1 SV=1	0	1694.88	High	0.0001789	5.96e-07	4.37	65.26				290.4	168.1	141.5	no	no	no	yes	yes	yes
High	[K].NTNQIVAIKK.[I]		0.00570452	0.00363828	1	1	6	P50613	P50613 [33-42]		Cyclin-dependent kinase 7 OS=Homo sapiens OX=9606 GN=CDK7 PE=1 SV=1	1	1128.67	High	0.0001789	0.001651	3.1								no	no	no	yes	yes	yes
High	[K].REEDFPSLR.[E]		0.00179225	0.00363828	1	1	6	P51948	P51948 [85-93]		CDK-activating kinase assembly factor MAT1 OS=Homo sapiens OX=9606 GN=MNAT1 PE=1 SV=1	1	1148.57	High	0.0001789	0.0005306	3.19								no	no	no	yes	yes	yes
High	[K].RKGYEDDDYVSK.[K]		6.11614e-08	0.00363828	1	1	6	P51946	P51946 [294-305]		Cyclin-H OS=Homo sapiens OX=9606 GN=CCNH PE=1 SV=1	2	1474.68	High	0.0001789	3.576e-08	5.09	13.06				200.6	209.3	190.1	no	no	no	yes	yes	yes
High	[K].RTEALEQGGLPK.[K]		4.63293e-06	0.00363828	1	1	6	P50613	P50613 [331-342]		Cyclin-dependent kinase 7 OS=Homo sapiens OX=9606 GN=CDK7 PE=1 SV=1	1	1298.71	High	0.0001789	2e-06	3.64	22.6				269.3	155.9	174.8	no	no	no	yes	yes	yes
High	[R].SEAKDGINRTALR.[E]		0.0119064	0.00363828	1	1	6	P50613	P50613 [49-61]		Cyclin-dependent kinase 7 OS=Homo sapiens OX=9606 GN=CDK7 PE=1 SV=1	2	1430.77	High	0.0001789	0.003461	2.74	15.59				143.1	264.2	192.7	no	no	no	yes	yes	yes
High	[R].SLLSQMLHYDPNKR.[I]	1xPhospho [S4(100)]	0.000121112	0.00363828	1	1	6	P24941	P24941 [261-274]	P24941 1xPhospho [S264(100)]	Cyclin-dependent kinase 2 OS=Homo sapiens OX=9606 GN=CDK2 PE=1 SV=2	1	1781.84	High	0.0001789	4.158e-05	3.49	68.28	91	91.4	120.8		158.6	138.3	yes	Peak Found	yes	yes	yes	yes
High	[R].SLLSQMLHYDPNKR.[I]	1xDeamidated [Q5]; 1xOxidation [M6]; 1xPhospho [Y9(99.3)]	0.00802973	0.00363828	1	1	6	P24941	P24941 [261-274]	P24941 1xPhospho [Y269(99.3)]	Cyclin-dependent kinase 2 OS=Homo sapiens OX=9606 GN=CDK2 PE=1 SV=2	1	1798.82	High	0.0001789	0.002317	3.12	41.16	159.3	183			145.6	112.1	Peak Found	yes	yes	yes	yes	yes
High	[K].SYLFQLLQGLAFCHSHR.[V]	1xCarbamidomethyl [C13]; 1xDeamidated [Q]	3.93063e-07	0.00363828	1	1	6	P24941	P24941 [106-122]		Cyclin-dependent kinase 2 OS=Homo sapiens OX=9606 GN=CDK2 PE=1 SV=2	0	2078.03	High	0.0001789	2.024e-07	4.43								yes	yes	no	no	yes	yes
High	[R].TNEVVAIKK.[M]		0.0313348	0.00363828	1	1	6	Q7L7X3	Q7L7X3 [50-58]		Serine/threonine-protein kinase TAO1 OS=Homo sapiens OX=9606 GN=TAOK1 PE=1 SV=1	1	1001.6	High	0.0001789	0.00945	2.52	23.1	84.5	87.4	79.4	124.7	127.9	96.2	yes	yes	yes	yes	yes	yes
High	[R].VLHRDLKPQNLLINTEGAIK.[L]	1xDeamidated [N/Q]	6.05943e-11	0.00363828	1	1	6	P24941	P24941 [123-142]		Cyclin-dependent kinase 2 OS=Homo sapiens OX=9606 GN=CDK2 PE=1 SV=2	1	2273.3	High	0.0001789	5.763e-11	5.79								no	no	no	yes	yes	no
High	[R].VLHRDLKPQNLLINTEGAIKLADFGLAR.[A]		3.07594e-15	0.00363828	1	1	6	P24941	P24941 [123-150]		Cyclin-dependent kinase 2 OS=Homo sapiens OX=9606 GN=CDK2 PE=1 SV=2	2	3115.77	High	0.0001789	5.866e-15	8.21	70.9				155.1	229.6	215.3	no	no	no	yes	yes	yes
High	[R].VLHRDLKPQNLLINTEGAIKLADFGLAR.[A]	1xDeamidated [N/Q]	1.82766e-10	0.00363828	1	1	6	P24941	P24941 [123-150]		Cyclin-dependent kinase 2 OS=Homo sapiens OX=9606 GN=CDK2 PE=1 SV=2	2	3116.76	High	0.0001789	1.607e-10	5.21								no	no	no	yes	yes	yes
High	[R].YEKLDFLGEGQFATVYK.[A]		1.32565e-11	0.00363828	1	1	6	P50613	P50613 [12-28]		Cyclin-dependent kinase 7 OS=Homo sapiens OX=9606 GN=CDK7 PE=1 SV=1	1	2008.01	High	0.0001789	1.402e-11	6.13	62.72				231.8	229.2	139	no	no	no	yes	yes	yes
High	[R].DLAARNVLVTENNVMKIADFGLAR.[D]	2xDeamidated [N12; N]; 1xOxidation [M15]	0.00133283	0.00363828	1	1	5	P21802	P21802 [626-649]		Fibroblast growth factor receptor 2 OS=Homo sapiens OX=9606 GN=FGFR2 PE=1 SV=1	2	2648.37	High	0.0001789	0.0003984	2.61	82.29	29			331.7	85.3	154	Peak Found	yes	no	yes	yes	yes
High	[R].DLKPQNLLINTEGAIK.[L]	2xDeamidated [N10; N/Q]	0.0025177	0.00363828	1	1	5	P24941	P24941 [127-142]		Cyclin-dependent kinase 2 OS=Homo sapiens OX=9606 GN=CDK2 PE=1 SV=2	0	1768.97	High	0.0001789	0.0007409	2.21								no	no	yes	yes	no	yes
High	[R].DLKPQNLLINTEGAIKLADFGLAR.[A]	1xDeamidated [N/Q]	4.50459e-07	0.00363828	1	1	5	P24941	P24941 [127-150]		Cyclin-dependent kinase 2 OS=Homo sapiens OX=9606 GN=CDK2 PE=1 SV=2	1	2611.45	High	0.0001789	2.293e-07	3.98								no	yes	no	yes	yes	yes
High	[R].KGYEDDDYVSKK.[S]		1.54522e-07	0.00363828	1	1	5	P51946	P51946 [295-306]		Cyclin-H OS=Homo sapiens OX=9606 GN=CCNH PE=1 SV=1	2	1446.67	High	0.0001789	8.466e-08	4.69	13.27				233.1	191.7	175.2	no	no	no	yes	yes	yes
High	[K].IRLDTETEGVPSTAIREISLLK.[E]		1.18359e-08	0.00363828	1	1	5	P24941	P24941 [35-56]		Cyclin-dependent kinase 2 OS=Homo sapiens OX=9606 GN=CDK2 PE=1 SV=2	2	2441.36	High	0.0001789	7.779e-09	5.73	66.24		35.9		238	138.2	187.9	no	Peak Found	no	yes	yes	yes
High	[K].MGQHISLAPIHK.[L]		0.000129629	0.00363828	1	1	5	P51948	P51948 [229-240]		CDK-activating kinase assembly factor MAT1 OS=Homo sapiens OX=9606 GN=MNAT1 PE=1 SV=1	0	1331.73	High	0.0001789	4.431e-05	3.58								no	no	no	yes	yes	yes
High	[R].NKLTGEVVALK.[K]	1xDeamidated [N1]	0.0199512	0.00363828	1	1	5	P24941	P24941 [23-33]		Cyclin-dependent kinase 2 OS=Homo sapiens OX=9606 GN=CDK2 PE=1 SV=2	1	1172.69	High	0.0001789	0.005883	2.53								no	no	no	yes	yes	yes
High	[K].QAFLDELESSDLPVALLLAQHK.[D]	1xDeamidated [Q1]	0.0361321	0.00363828	1	1	5	P51948	P51948 [181-202]		CDK-activating kinase assembly factor MAT1 OS=Homo sapiens OX=9606 GN=MNAT1 PE=1 SV=1	0	2438.28	High	0.0001789	0.01096	3.2								no	no	no	no	yes	yes
High	[K].RISAKAALAHPFFQDVTKPVPHLR.[L]		1.00068e-05	0.00363828	1	1	5	P24941	P24941 [274-297]		Cyclin-dependent kinase 2 OS=Homo sapiens OX=9606 GN=CDK2 PE=1 SV=2	2	2699.53	High	0.0001789	4.084e-06	3.21	61.71	141.2	133	143	54.5	58.9	69.3	yes	yes	yes	Peak Found	yes	Peak Found
High	[K].SKHEEEEWTDDDLVESL.[-]		1.99169e-05	0.00363828	1	1	5	P51946	P51946 [307-323]		Cyclin-H OS=Homo sapiens OX=9606 GN=CCNH PE=1 SV=1	1	2060.89	High	0.0001789	7.769e-06	4.8								no	no	no	yes	yes	yes
High	[R].SLLSQMLHYDPNK.[R]	1xDeamidated [Q5]	5.31386e-05	0.00363828	1	1	5	P24941	P24941 [261-273]		Cyclin-dependent kinase 2 OS=Homo sapiens OX=9606 GN=CDK2 PE=1 SV=2	0	1546.76	High	0.0001789	1.937e-05	2.54								no	yes	no	yes	yes	yes
High	[R].STQLEMQLEKPKPVKPVTFSTGIK.[M]	1xDeamidated [Q7]	6.95583e-09	0.00363828	1	1	5	P51948	P51948 [205-228]		CDK-activating kinase assembly factor MAT1 OS=Homo sapiens OX=9606 GN=MNAT1 PE=1 SV=1	0	2687.47	High	0.0001789	4.75e-09	5.5								no	no	no	yes	yes	yes
High	[K].TRYPILENPEILR.[K]		1.42507e-06	0.00363828	1	1	5	P51946	P51946 [176-188]		Cyclin-H OS=Homo sapiens OX=9606 GN=CCNH PE=1 SV=1	1	1613.9	High	0.0001789	6.683e-07	5.17	52.6				202.6	227.2	170.2	no	no	no	yes	yes	yes
High	[R].VQLFEDPTVDKEVEIR.[K]		2.23074e-08	0.00363828	1	1	5	P51948	P51948 [60-75]		CDK-activating kinase assembly factor MAT1 OS=Homo sapiens OX=9606 GN=MNAT1 PE=1 SV=1	1	1917	High	0.0001789	1.405e-08	4.01	52.52				194	228.6	177.4	no	no	no	yes	yes	yes
High	[R].APELLFGAR.[M]		0.0204422	0.00363828	1	1	4	P50613	P50613 [180-188]		Cyclin-dependent kinase 7 OS=Homo sapiens OX=9606 GN=CDK7 PE=1 SV=1	0	973.547	High	0.0001789	0.006049	2.39	48.31				216.4	212.1	171.5	no	no	no	yes	yes	yes
High	[R].APEILLGSK.[F]		0.0157203	0.00363828	1	1	4	Q00526	Q00526 [170-178]		Cyclin-dependent kinase 3 OS=Homo sapiens OX=9606 GN=CDK3 PE=1 SV=1	0	927.551	High	0.0001789	0.004613	2.07	27.23				157.8	248.9	193.3	no	no	no	yes	yes	yes
High	[R].AYTHQVVTR.[W]	1xPhospho [T3(100)]	0.0165111	0.00363828	1	1	4	P50613	P50613 [168-176]	P50613 1xPhospho [T170(100)]	Cyclin-dependent kinase 7 OS=Homo sapiens OX=9606 GN=CDK7 PE=1 SV=1	0	1154.54	High	0.0001789	0.004846	3.06	15.08				233.3	172.2	194.5	no	no	no	yes	yes	yes
High	[K].EQSNPALAIK.[R]		0.0283103	0.00363828	1	1	4	P50613	P50613 [319-328]		Cyclin-dependent kinase 7 OS=Homo sapiens OX=9606 GN=CDK7 PE=1 SV=1	0	1070.58	High	0.0001789	0.008501	2.46	25.51				220.9	195.5	183.6	no	no	no	yes	yes	yes
High	[K].GYEDDDYVSK.[K]		0.0763132	0.00363828	1	1	4	P51946	P51946 [296-305]		Cyclin-H OS=Homo sapiens OX=9606 GN=CCNH PE=1 SV=1	0	1190.48	High	0.0001789	0.02465	2.17	18.56				182.3	219.9	197.8	no	no	no	yes	yes	yes
High	[K].KIRLDLEMEGVPSTAIR.[E]		0.00531833	0.00363828	1	1	4	Q00526	Q00526 [34-50]		Cyclin-dependent kinase 3 OS=Homo sapiens OX=9606 GN=CDK3 PE=1 SV=1	2	1928.06	High	0.0001789	0.001536	2.82	42.98				322	150.3	127.7	no	no	no	yes	yes	yes
High	[K].KYEPPRSEEVAVLK.[Q]		9.16351e-05	0.00363828	1	1	4	P51946	P51946 [261-274]		Cyclin-H OS=Homo sapiens OX=9606 GN=CCNH PE=1 SV=1	2	1644.9	High	0.0001789	3.215e-05	3.8	27.58				262.3	201.4	136.3	no	no	no	yes	yes	yes
High	[R].LACKIADFGLAR.[L]	1xCarbamidomethyl [C3]	0.0684916	0.00363828	1	1	4	P09769	P09769 [394-405]		Tyrosine-protein kinase Fgr OS=Homo sapiens OX=9606 GN=FGR PE=1 SV=2	1	1334.72	High	0.0001789	0.02186	1.94	81.65	46.1	47.5			506.4		yes	yes	no	no	yes	no
High	[K].LTGEVVALKKIR.[L]		5.06633e-05	0.00363828	1	1	4	P24941	P24941 [25-36]		Cyclin-dependent kinase 2 OS=Homo sapiens OX=9606 GN=CDK2 PE=1 SV=2	2	1326.85	High	0.0001789	1.855e-05	3.37								yes	yes	no	no	yes	yes
High	[R].QDFSKVVPPLDEDGR.[S]		3.50065e-07	0.00363828	1	1	4	P24941	P24941 [246-260]		Cyclin-dependent kinase 2 OS=Homo sapiens OX=9606 GN=CDK2 PE=1 SV=2	1	1701.84	High	0.0001789	1.812e-07	4.14	43.56				230.6	156.5	212.8	no	yes	no	yes	yes	yes
High	[R].SLLSQMLHYDPNKRISAK.[A]	1xDeamidated [Q5]	0.0650557	0.00363828	1	1	4	P24941	P24941 [261-278]		Cyclin-dependent kinase 2 OS=Homo sapiens OX=9606 GN=CDK2 PE=1 SV=2	2	2102.11	High	0.0001789	0.02067	3.87	53.29	81.6	93.2	84	80	139.3	121.9	yes	Peak Found	yes	yes	yes	Peak Found
High	[K].TRYPILENPEILRK.[T]	1xDeamidated [N8]	3.50357e-06	0.00363828	1	1	4	P51946	P51946 [176-189]		Cyclin-H OS=Homo sapiens OX=9606 GN=CCNH PE=1 SV=1	2	1742.98	High	0.0001789	1.547e-06	4.29								no	no	no	yes	yes	yes
High	[K].VDEFNVSSPQFVGNLR.[E]		4.72469e-07	0.00363828	1	1	4	P51946	P51946 [115-130]		Cyclin-H OS=Homo sapiens OX=9606 GN=CCNH PE=1 SV=1	0	1807.9	High	0.0001789	2.399e-07	4.33	56.07				230.8	201.1	168.1	no	no	no	yes	Peak Found	yes
High	[R].VLHRDLKPQNLLINTEGAIK.[L]	2xDeamidated [Q9; N14]	1.6769e-07	0.00363828	1	1	4	P24941	P24941 [123-142]		Cyclin-dependent kinase 2 OS=Homo sapiens OX=9606 GN=CDK2 PE=1 SV=2	1	2274.28	High	0.0001789	9.16e-08	3.33								no	no	no	yes	yes	yes
High	[K].VVPPLDEDGRSLLSQMLHYDPNKR.[I]	1xDeamidated [Q15]	9.22106e-06	0.00363828	1	1	4	P24941	P24941 [251-274]		Cyclin-dependent kinase 2 OS=Homo sapiens OX=9606 GN=CDK2 PE=1 SV=2	2	2780.4	High	0.0001789	3.807e-06	5.33								yes	yes	no	yes	yes	no
High	[K].YYSTAVDIWSLGCIFAEMVTRR.[A]	1xCarbamidomethyl [C13]	0.0381047	0.00363828	1	1	4	P24941	P24941 [179-200]		Cyclin-dependent kinase 2 OS=Homo sapiens OX=9606 GN=CDK2 PE=1 SV=2	1	2638.28	High	0.0001789	0.01163	2.33								no	no	no	no	yes	yes
High	[R].AYTHQVVTR.[W]		0.0043615	0.00363828	1	1	3	P50613	P50613 [168-176]		Cyclin-dependent kinase 7 OS=Homo sapiens OX=9606 GN=CDK7 PE=1 SV=1	0	1074.57	High	0.0001789	0.001263	2.17	11.81				219.3	198.1	182.6	no	no	no	yes	yes	yes
High	[R].DLKPQNLLINTEGAIKLADFGLAR.[A]	2xDeamidated [N10; N/Q]	4.17578e-08	0.00363828	1	1	3	P24941	P24941 [127-150]		Cyclin-dependent kinase 2 OS=Homo sapiens OX=9606 GN=CDK2 PE=1 SV=2	1	2612.43	High	0.0001789	2.509e-08	2.89								no	no	no	yes	yes	no
High	[R].EEDFPSLR.[E]		0.0924392	0.00363828	1	1	3	P51948	P51948 [86-93]		CDK-activating kinase assembly factor MAT1 OS=Homo sapiens OX=9606 GN=MNAT1 PE=1 SV=1	0	992.468	High	0.0001789	0.03042	2.23	36.41				227.3	176.4	196.3	no	no	no	yes	yes	yes
High	[K].ENKDVIQK.[N]		0.081677	0.00363828	1	1	3	P51948	P51948 [128-135]		CDK-activating kinase assembly factor MAT1 OS=Homo sapiens OX=9606 GN=MNAT1 PE=1 SV=1	1	973.531	High	0.0001789	0.02648	2.54	8.65				215.4	230.1	154.5	no	no	no	yes	yes	yes
High	[K].EQSNPALAIK.[R]	1xPhospho [S3(100)]	0.075452	0.00363828	1	1	3	P50613	P50613 [319-328]	P50613 1xPhospho [S321(100)]	Cyclin-dependent kinase 7 OS=Homo sapiens OX=9606 GN=CDK7 PE=1 SV=1	0	1150.55	High	0.0001789	0.02435	2.75								no	no	no	yes	yes	yes
High	[K].EQSNPALAIKR.[K]		0.0293446	0.00363828	1	1	3	P50613	P50613 [319-329]		Cyclin-dependent kinase 7 OS=Homo sapiens OX=9606 GN=CDK7 PE=1 SV=1	1	1226.69	High	0.0001789	0.008832	2.25	22.34				179.4	186	234.6	no	no	no	yes	yes	yes
High	[R].EVRIMKILNHPNIVK.[L]	1xDeamidated [N9]	0.05106	0.00363828	1	2	3	Q9P0L2	Q9P0L2 [107-121]		Serine/threonine-protein kinase MARK1 OS=Homo sapiens OX=9606 GN=MARK1 PE=1 SV=2	2	1805.05	High	0.0001789	0.01589	1.54	60.42	62.1	58.6	92.4	107.4	145.4	134.2	Peak Found	Peak Found	Peak Found	Peak Found	yes	yes
High	[R].FYLNNSVMEYHPR.[I]		3.90719e-06	0.00363828	1	1	3	P51946	P51946 [90-102]		Cyclin-H OS=Homo sapiens OX=9606 GN=CCNH PE=1 SV=1	0	1669.78	High	0.0001789	1.71e-06	4.1								no	no	no	yes	yes	yes
High	[R].GAGNCPECGTPLR.[K]	2xCarbamidomethyl [C5; C8]	5.88574e-05	0.00363828	1	1	3	P51948	P51948 [42-54]		CDK-activating kinase assembly factor MAT1 OS=Homo sapiens OX=9606 GN=MNAT1 PE=1 SV=1	0	1388.6	High	0.0001789	2.131e-05	3.7	20.12				218.7	205.1	176.2	no	no	no	yes	yes	yes
High	[K].HEEEEWTDDDLVESL.[-]		0.00209733	0.00363828	1	1	3	P51946	P51946 [309-323]		Cyclin-H OS=Homo sapiens OX=9606 GN=CCNH PE=1 SV=1	0	1845.77	High	0.0001789	0.0006197	4.07	63.35				216.1	225.3	158.6	no	no	no	yes	yes	yes
High	[R].HWTFSSEEQLAR.[L]	1xDeamidated [Q9]	0.0170246	0.00363828	1	1	3	P51946	P51946 [10-21]		Cyclin-H OS=Homo sapiens OX=9606 GN=CCNH PE=1 SV=1	0	1491.69	High	0.0001789	0.005008	1.57								no	no	no	yes	yes	no
High	[K].KFMDASALTGIPLPLIK.[S]	1xPhospho [S6(99.5)]	0.0118327	0.00363828	1	1	3	P24941	P24941 [89-105]	P24941 1xPhospho [S94(99.5)]	Cyclin-dependent kinase 2 OS=Homo sapiens OX=9606 GN=CDK2 PE=1 SV=2	1	1895.01	High	0.0001789	0.003429	1.9	82.03	171.8	120.2	308.1				yes	yes	yes	no	no	no
High	[K].KMEIYQK.[E]		0.120681	0.00363828	1	1	3	P51948	P51948 [121-127]		CDK-activating kinase assembly factor MAT1 OS=Homo sapiens OX=9606 GN=MNAT1 PE=1 SV=1	1	939.497	High	0.0001789	0.04105	2.95	16.23				263.3	141.4	195.3	no	no	no	yes	yes	yes
High	[R].KTADDFLNR.[I]		0.0025177	0.00363828	1	1	3	P51946	P51946 [189-197]		Cyclin-H OS=Homo sapiens OX=9606 GN=CCNH PE=1 SV=1	1	1079.55	High	0.0001789	0.0007381	3.22								no	no	no	yes	yes	yes
High	[R].IALTDAYLLYTPSQIALTAILSSASR.[A]		0.000481069	0.00363828	1	1	3	P51946	P51946 [198-223]		Cyclin-H OS=Homo sapiens OX=9606 GN=CCNH PE=1 SV=1	0	2752.51	High	0.0001789	0.0001517	3.17	85.3				600			no	no	no	yes	yes	no
High	[K].LDANVSSEEGFGSVEK.[V]	1xDeamidated [N4]; 1xPhospho [S13(100)]	0.134666	0.00712008	1	1	3	Q13639	Q13639 [4-19]	Q13639 1xPhospho [S16(100)]	5-hydroxytryptamine receptor 4 OS=Homo sapiens OX=9606 GN=HTR4 PE=1 SV=2	0	1748.73	High	0.0003448	0.04622	1.78								no	yes	yes	no	no	yes
High	[R].LGYLNHVR.[A]		0.134666	0.00712008	1	1	3	P51948	P51948 [269-276]		CDK-activating kinase assembly factor MAT1 OS=Homo sapiens OX=9606 GN=MNAT1 PE=1 SV=1	0	971.542	High	0.0003448	0.04622	2.46								no	no	no	yes	yes	yes
High	[R].IIMLTCAFLACK.[V]	2xCarbamidomethyl [C6; C11]	0.000154666	0.00363828	1	1	3	P51946	P51946 [103-114]		Cyclin-H OS=Homo sapiens OX=9606 GN=CCNH PE=1 SV=1	0	1440.74	High	0.0001789	5.234e-05	2.92	68.74				296.4	173.3	130.3	no	no	no	yes	yes	yes
High	[K].LLQELSHPNIIGLLDAFGHK.[S]	1xDeamidated [N/Q]	1.25636e-10	0.00363828	1	1	3	P50613	P50613 [65-84]		Cyclin-dependent kinase 7 OS=Homo sapiens OX=9606 GN=CDK7 PE=1 SV=1	0	2216.21	High	0.0001789	1.136e-10	3.98								no	no	no	yes	yes	yes
High	[K].LLQELSHPNIIGLLDAFGHK.[S]	2xDeamidated [Q3; N9]	8.9731e-06	0.00363828	1	1	3	P50613	P50613 [65-84]		Cyclin-dependent kinase 7 OS=Homo sapiens OX=9606 GN=CDK7 PE=1 SV=1	0	2217.19	High	0.0001789	3.701e-06	4.37								no	no	no	no	yes	yes
High	[K].IRLESEEEGVPSTAIR.[E]		0.000175947	0.00363828	1	1	3	P06493	P06493 [35-50]		Cyclin-dependent kinase 1 OS=Homo sapiens OX=9606 GN=CDK1 PE=1 SV=3	1	1785.93	High	0.0001789	5.879e-05	2.49	52.32					346.4	253.6	no	no	no	yes	yes	yes
High	[K].LYLVFEFLHQDLKKFMDASALTGIPLPLIK.[S]	1xPhospho [Y2(100)]	0.0454442	0.00363828	1	1	3	P24941	P24941 [76-105]	P24941 1xPhospho [Y77(100)]	Cyclin-dependent kinase 2 OS=Homo sapiens OX=9606 GN=CDK2 PE=1 SV=2	2	3540.9	High	0.0001789	0.01401	2.13								no	yes	yes	no	yes	no
High	[K].NTNQIVAIK.[K]		0.0283103	0.00363828	1	1	3	P50613	P50613 [33-41]		Cyclin-dependent kinase 7 OS=Homo sapiens OX=9606 GN=CDK7 PE=1 SV=1	0	1000.58	High	0.0001789	0.00847	2.89	26.03				218.3	178.6	203	no	no	no	yes	yes	yes
High	[K].QLNHPNIIK.[Y]	1xDeamidated [Q1]	0.0326675	0.00363828	1	1	3	Q9HC98	Q9HC98 [99-107]		Serine/threonine-protein kinase Nek6 OS=Homo sapiens OX=9606 GN=NEK6 PE=1 SV=2	0	1077.61	High	0.0001789	0.009868	3.12	22.99	106.8		93	138.8	163.2	98.1	Peak Found	no	Peak Found	yes	yes	yes
High	[R].SEAKDGINR.[T]		0.00350428	0.00363828	1	1	3	P50613	P50613 [49-57]		Cyclin-dependent kinase 7 OS=Homo sapiens OX=9606 GN=CDK7 PE=1 SV=1	1	989.501	High	0.0001789	0.00102	2.44	6.92				293.8	306.2		no	no	no	yes	yes	yes
High	[R].SEEVAVLK.[Q]		0.124728	0.00712008	1	1	3	P51946	P51946 [267-274]		Cyclin-H OS=Homo sapiens OX=9606 GN=CCNH PE=1 SV=1	0	874.488	High	0.0003448	0.04247	2.41	23.77				194.5	195.3	210.2	no	no	no	yes	yes	yes
High	[K].SKAEAESLYQSK.[Y]		0.000180785	0.00363828	1	1	3	P04264	P04264 [365-376]		Keratin, type II cytoskeletal 1 OS=Homo sapiens OX=9606 GN=KRT1 PE=1 SV=6	1	1340.67	High	0.0001789	6.068e-05	3.24								no	no	yes	no	no	yes
High	[R].STQLEMQLEKPKPVKPVTFSTGIK.[M]		4.09127e-08	0.00363828	1	1	3	P51948	P51948 [205-228]		CDK-activating kinase assembly factor MAT1 OS=Homo sapiens OX=9606 GN=MNAT1 PE=1 SV=1	0	2686.48	High	0.0001789	2.461e-08	5.53	46.09				324.7	113.1	162.2	no	no	no	yes	Peak Found	yes
High	[R].STQLEMQLEKPKPVKPVTFSTGIK.[M]	2xDeamidated [Q3; Q7]	1.43482e-06	0.00363828	1	1	3	P51948	P51948 [205-228]		CDK-activating kinase assembly factor MAT1 OS=Homo sapiens OX=9606 GN=MNAT1 PE=1 SV=1	0	2688.45	High	0.0001789	6.738e-07	4.64								no	no	no	yes	yes	yes
High	[K].SYLFQLLQGLAFCHSHRVLHR.[D]	1xCarbamidomethyl [C13]	3.08063e-05	0.00363828	1	1	3	P24941	P24941 [106-126]		Cyclin-dependent kinase 2 OS=Homo sapiens OX=9606 GN=CDK2 PE=1 SV=2	1	2582.36	High	0.0001789	1.166e-05	3.63	79.33					361.7	238.3	no	no	no	yes	yes	yes
High	[K].TADDFLNR.[I]		0.0643145	0.00363828	1	1	3	P51946	P51946 [190-197]		Cyclin-H OS=Homo sapiens OX=9606 GN=CCNH PE=1 SV=1	0	951.453	High	0.0001789	0.02046	2.29	28.57				275.3	158.3	166.4	no	no	no	yes	yes	yes
High	[R].TCLSQLLDIMK.[S]	1xCarbamidomethyl [C2]	0.000202863	0.00363828	1	1	3	P51946	P51946 [243-253]		Cyclin-H OS=Homo sapiens OX=9606 GN=CCNH PE=1 SV=1	0	1321.69	High	0.0001789	6.736e-05	2.88	75.23				251.8	202.6	145.6	no	no	no	yes	yes	yes
High	[R].TCLSQLLDIMKSMR.[N]	1xCarbamidomethyl [C2]	6.24768e-07	0.00363828	1	1	3	P51946	P51946 [243-256]		Cyclin-H OS=Homo sapiens OX=9606 GN=CCNH PE=1 SV=1	1	1695.86	High	0.0001789	3.101e-07	4.63								no	no	no	yes	yes	yes
High	[R].TEALEQGGLPK.[K]		0.000763317	0.00363828	1	1	3	P50613	P50613 [332-342]		Cyclin-dependent kinase 7 OS=Homo sapiens OX=9606 GN=CDK7 PE=1 SV=1	0	1142.61	High	0.0001789	0.0002353	3.28	26.14				261.7	196.8	141.6	no	no	no	yes	yes	yes
High	[K].TRYPILENPEILRK.[T]		4.03589e-08	0.00363828	1	1	3	P51946	P51946 [176-189]		Cyclin-H OS=Homo sapiens OX=9606 GN=CCNH PE=1 SV=1	2	1742	High	0.0001789	2.431e-08	5.32								no	no	no	no	yes	yes
High	[K].VVPPLDEDGRSLLSQMLHYDPNKR.[I]	1xPhospho [S11(99)]	0.00139583	0.00363828	1	1	3	P24941	P24941 [251-274]	P24941 1xPhospho [S261(99)]	Cyclin-dependent kinase 2 OS=Homo sapiens OX=9606 GN=CDK2 PE=1 SV=2	2	2859.39	High	0.0001789	0.0004178	4.12	72.41	150.8	131	76.6	111		130.5	Peak Found	Peak Found	Peak Found	yes	no	yes
High	[R].VYTHEVVTLWYR.[S]	1xPhospho [T3(99.4)]	0.100522	0.00363828	1	1	3	P06493	P06493 [159-170]	P06493 1xPhospho [T161(99.4)]	Cyclin-dependent kinase 1 OS=Homo sapiens OX=9606 GN=CDK1 PE=1 SV=3	0	1645.78	High	0.0001789	0.03334	1.94								no	no	no	no	yes	yes
High	[R].WYRAPELLFGAR.[M]		3.01828e-05	0.00363828	1	1	3	P50613	P50613 [177-188]		Cyclin-dependent kinase 7 OS=Homo sapiens OX=9606 GN=CDK7 PE=1 SV=1	1	1478.79	High	0.0001789	1.145e-05	3.53								no	no	no	yes	yes	yes
High	[K].YFSNRPGPTPGCQLPRPNCPVETLK.[E]	2xCarbamidomethyl [C12; C19]	0.000115483	0.00363828	1	1	3	P50613	P50613 [294-318]		Cyclin-dependent kinase 7 OS=Homo sapiens OX=9606 GN=CDK7 PE=1 SV=1	0	2885.42	High	0.0001789	3.976e-05	5.14	41.94				250.8	180.8	168.5	no	no	no	yes	yes	yes
High	[R].YPILENPEILR.[K]		0.000146489	0.00363828	1	1	3	P51946	P51946 [178-188]		Cyclin-H OS=Homo sapiens OX=9606 GN=CCNH PE=1 SV=1	0	1356.75	High	0.0001789	4.978e-05	3.26								no	no	no	yes	yes	yes
High	[R].AASPQDLAGGYTSSLACHR.[A]	1xDeamidated [Q5]; 1xPhospho [S3(100)]	0.000102873	0.00363828	1	1	2	P51948	P51948 [277-295]	P51948 1xPhospho [S279(100)]	CDK-activating kinase assembly factor MAT1 OS=Homo sapiens OX=9606 GN=MNAT1 PE=1 SV=1	0	1985.84	High	0.0001789	3.583e-05	3.38								no	no	no	no	yes	yes
High	[R].AASPQDLAGGYTSSLACHR.[A]	1xCarbamidomethyl [C17]; 1xDeamidated [Q5]; 1xPhospho [S3(100)]	2.27492e-09	0.00363828	1	1	2	P51948	P51948 [277-295]	P51948 1xPhospho [S279(100)]	CDK-activating kinase assembly factor MAT1 OS=Homo sapiens OX=9606 GN=MNAT1 PE=1 SV=1	0	2042.86	High	0.0001789	1.68e-09	6.25								no	no	no	yes	yes	no
High	[K].AQYEDIAQK.[S]		0.106273	0.00363828	1	1	2	P04264	P04264 [356-364]		Keratin, type II cytoskeletal 1 OS=Homo sapiens OX=9606 GN=KRT1 PE=1 SV=6	0	1065.52	High	0.0001789	0.03556	2.32								no	no	yes	no	no	yes
High	[K].ARNKLTGEVVALK.[K]		3.96081e-06	0.00363828	1	1	2	P24941	P24941 [21-33]		Cyclin-dependent kinase 2 OS=Homo sapiens OX=9606 GN=CDK2 PE=1 SV=2	2	1398.84	High	0.0001789	1.735e-06	5.77								no	no	no	no	yes	yes
High	[R].CHSAELALNVITKK.[R]	1xCarbamidomethyl [C1]	2.29621e-06	0.00363828	1	1	2	P51946	P51946 [280-293]		Cyclin-H OS=Homo sapiens OX=9606 GN=CCNH PE=1 SV=1	1	1583.86	High	0.0001789	1.045e-06	5.08								no	no	no	yes	no	no
High	[R].DLKPQNLLINERGELK.[L]	2xDeamidated [N6; N10]	0.134666	0.00712008	1	2	2	Q00536	Q00536 [286-301]		Cyclin-dependent kinase 16 OS=Homo sapiens OX=9606 GN=CDK16 PE=1 SV=1	1	1882.03	High	0.0003448	0.04636	2.05								no	yes	yes	no	no	no
High	[R].DLKPQNLLISHLGELKLADFGLAR.[A]	1xPhospho [S10(100)]	0.0945332	0.00363828	1	1	2	Q96Q40	Q96Q40 [224-247]	Q96Q40 1xPhospho [S233(100)]	Cyclin-dependent kinase 15 OS=Homo sapiens OX=9606 GN=CDK15 PE=1 SV=2	1	2741.47	High	0.0001789	0.03122	1.86								no	no	no	yes	yes	no
High	[R].DLKPQNILVTSSGQIKLADFGLAR.[I]	1xPhospho [T/S]	1.41539e-06	0.00363828	1	1	2	Q00534	Q00534 [145-168]	Q00534 1xPhospho [T/S]	Cyclin-dependent kinase 6 OS=Homo sapiens OX=9606 GN=CDK6 PE=1 SV=1	1	2664.41	High	0.0001789	6.663e-07	4.53								yes	no	no	no	no	yes
High	[R].EIKLLQELSHPNIIGLLDAFGHK.[S]	1xDeamidated [N12]	0.00707781	0.00363828	1	1	2	P50613	P50613 [62-84]		Cyclin-dependent kinase 7 OS=Homo sapiens OX=9606 GN=CDK7 PE=1 SV=1	1	2586.43	High	0.0001789	0.002049	3.69								no	no	no	no	yes	yes
High	[R].EISLLKELNHPNIVKLLDVIHTENK.[L]		3.26458e-09	0.00363828	1	1	2	P24941	P24941 [51-75]		Cyclin-dependent kinase 2 OS=Homo sapiens OX=9606 GN=CDK2 PE=1 SV=2	2	2909.65	High	0.0001789	2.347e-09	6.04	79.74						600	no	no	no	no	no	yes
High	[R].EQEELEEALEVER.[Q]	1xDeamidated [Q2]	0.00127261	0.00363828	1	1	2	P51948	P51948 [143-155]		CDK-activating kinase assembly factor MAT1 OS=Homo sapiens OX=9606 GN=MNAT1 PE=1 SV=1	0	1603.73	High	0.0001789	0.0003832	3.37								no	no	no	no	yes	no
High	[K].LEEALYEYQPLQIETYGPHVPELEMLGR.[L]	1xDeamidated [Q12]	1.81071e-13	0.00363828	1	1	2	P51948	P51948 [241-268]		CDK-activating kinase assembly factor MAT1 OS=Homo sapiens OX=9606 GN=MNAT1 PE=1 SV=1	0	3318.62	High	0.0001789	2.59e-13	6.49	81.07				359.4	240.6		no	no	no	yes	yes	no
High	[K].LEEALYEYQPLQIETYGPHVPELEMLGR.[L]	2xDeamidated [Q9; Q12]	2.33779e-09	0.00363828	1	1	2	P51948	P51948 [241-268]		CDK-activating kinase assembly factor MAT1 OS=Homo sapiens OX=9606 GN=MNAT1 PE=1 SV=1	0	3319.61	High	0.0001789	1.72e-09	5.34								no	no	no	yes	yes	no
High	[R].IFETLGTPTEEQWPDMCSLPDYVTFK.[S]	1xCarbamidomethyl [C17]	1.1294e-07	0.00363828	1	1	2	P50613	P50613 [225-250]		Cyclin-dependent kinase 7 OS=Homo sapiens OX=9606 GN=CDK7 PE=1 SV=1	0	3104.43	High	0.0001789	6.339e-08	4.52	83.75						600	no	no	no	yes	no	yes
High	[R].IFETLGTPTEEQWPDMCSLPDYVTFK.[S]	1xCarbamidomethyl [C17]; 1xDeamidated [Q12]	7.45881e-07	0.00363828	1	1	2	P50613	P50613 [225-250]		Cyclin-dependent kinase 7 OS=Homo sapiens OX=9606 GN=CDK7 PE=1 SV=1	0	3105.41	High	0.0001789	3.663e-07	5.01								no	no	no	yes	no	yes
High	[K].IGEGTYGVVYKAK.[N]	1xPhospho [Y10(100)]	0.135404	0.00712008	1	1	2	Q00526	Q00526 [10-22]	Q00526 1xPhospho [Y19(100)]	Cyclin-dependent kinase 3 OS=Homo sapiens OX=9606 GN=CDK3 PE=1 SV=1	1	1464.71	High	0.0003448	0.04668	2.91								no	yes	no	no	no	no
High	[K].LMVNVCGHTLCESCVDLLFVR.[G]	3xCarbamidomethyl [C6; C11; C14]	6.71161e-11	0.00363828	1	1	2	P51948	P51948 [21-41]		CDK-activating kinase assembly factor MAT1 OS=Homo sapiens OX=9606 GN=MNAT1 PE=1 SV=1	0	2522.2	High	0.0001789	6.344e-11	6.78	72.57				163.9	239.6	196.5	no	no	no	yes	Peak Found	yes
High	[R].ISAKAALAHPFFQDVTKPVPHLR.[L]	1xDeamidated [Q13]	2.69074e-12	0.00363828	1	1	2	P24941	P24941 [275-297]		Cyclin-dependent kinase 2 OS=Homo sapiens OX=9606 GN=CDK2 PE=1 SV=2	1	2544.41	High	0.0001789	3.191e-12	6.37								no	no	no	no	yes	yes
High	[K].LYLVFEFLHQDLKKFMDASALTGIPLPLIK.[S]	1xDeamidated [Q10]	0.00823444	0.00363828	1	1	2	P24941	P24941 [76-105]		Cyclin-dependent kinase 2 OS=Homo sapiens OX=9606 GN=CDK2 PE=1 SV=2	2	3461.92	High	0.0001789	0.002376	3.03								no	no	yes	no	no	yes
High	[K].MGQHISLAPIHK.[L]	1xOxidation [M1]	0.00350428	0.00363828	1	1	2	P51948	P51948 [229-240]		CDK-activating kinase assembly factor MAT1 OS=Homo sapiens OX=9606 GN=MNAT1 PE=1 SV=1	0	1347.72	High	0.0001789	0.001019	3.92								no	no	no	yes	yes	no
High	[K].RISAKAALAHPFFQDVTKPVPHLR.[L]	1xPhospho [S3(100)]	0.0914086	0.00363828	1	1	2	P24941	P24941 [274-297]	P24941 1xPhospho [S276(100)]	Cyclin-dependent kinase 2 OS=Homo sapiens OX=9606 GN=CDK2 PE=1 SV=2	2	2779.49	High	0.0001789	0.03001	2.86								no	yes	no	yes	no	no
High	[R].RTGEVVAIK.[K]		0.0914086	0.00363828	1	1	2	Q8TD08	Q8TD08 [34-42]		Mitogen-activated protein kinase 15 OS=Homo sapiens OX=9606 GN=MAPK15 PE=1 SV=1	1	972.584	High	0.0001789	0.02999	2.72								no	no	yes	no	yes	no
High	[R].RTGEVVAIKK.[I]		0.0330581	0.00363828	1	1	2	Q8TD08	Q8TD08 [34-43]		Mitogen-activated protein kinase 15 OS=Homo sapiens OX=9606 GN=MAPK15 PE=1 SV=1	2	1100.68	High	0.0001789	0.009974	2.85								yes	yes	no	no	no	no
High	[R].SLLSQMLHYDPNK.[R]	1xOxidation [M6]	0.00305927	0.00363828	1	1	2	P24941	P24941 [261-273]		Cyclin-dependent kinase 2 OS=Homo sapiens OX=9606 GN=CDK2 PE=1 SV=2	0	1561.77	High	0.0001789	0.0008942	2.6	62.38	133.1	102	99.1	89.8	94.8	81.2	Peak Found	Peak Found	Peak Found	yes	Peak Found	yes
High	[R].STQLEMQLEKPKPVKPVTFSTGIK.[M]	1xPhospho [S20(99.1)]	0.0239264	0.00363828	1	1	2	P51948	P51948 [205-228]	P51948 1xPhospho [S224(99.1)]	CDK-activating kinase assembly factor MAT1 OS=Homo sapiens OX=9606 GN=MNAT1 PE=1 SV=1	0	2766.45	High	0.0001789	0.007098	7.01								no	no	no	yes	no	yes
High	[R].TALREIKLLQELSHPNIIGLLDAFGHK.[S]	1xDeamidated [N16]	3.0597e-05	0.00363828	1	1	2	P50613	P50613 [58-84]		Cyclin-dependent kinase 7 OS=Homo sapiens OX=9606 GN=CDK7 PE=1 SV=1	2	3027.7	High	0.0001789	1.158e-05	5	87.61						600	no	no	no	no	no	yes
High	[R].TEALEQGGLPK.[K]	1xPhospho [T1(100)]	0.00352697	0.00363828	1	1	2	P50613	P50613 [332-342]	P50613 1xPhospho [T332(100)]	Cyclin-dependent kinase 7 OS=Homo sapiens OX=9606 GN=CDK7 PE=1 SV=1	0	1222.57	High	0.0001789	0.001027	3.46								no	no	no	no	yes	yes
High	[K].TRYPILENPEILR.[K]	1xDeamidated [N8]	0.0293446	0.00363828	1	1	2	P51946	P51946 [176-188]		Cyclin-H OS=Homo sapiens OX=9606 GN=CCNH PE=1 SV=1	1	1614.88	High	0.0001789	0.008803	1.85								no	no	no	no	yes	yes
High	[K].VDEFNVSSPQFVGNLR.[E]	1xDeamidated [N/Q]	4.66851e-05	0.00363828	1	1	2	P51946	P51946 [115-130]		Cyclin-H OS=Homo sapiens OX=9606 GN=CCNH PE=1 SV=1	0	1808.88	High	0.0001789	1.711e-05	3.71								no	no	no	no	yes	no
High	[R].VQLFEDPTVDKEVEIR.[K]	1xDeamidated [Q2]	2.05729e-07	0.00363828	1	1	2	P51948	P51948 [60-75]		CDK-activating kinase assembly factor MAT1 OS=Homo sapiens OX=9606 GN=MNAT1 PE=1 SV=1	1	1917.98	High	0.0001789	1.103e-07	5.11								no	no	no	yes	no	no
High	[K].YFSNRPGPTPGCQLPRPNCPVETLK.[E]	2xCarbamidomethyl [C12; C19]; 1xDeamidated [N18]	0.0120551	0.00363828	1	1	2	P50613	P50613 [294-318]		Cyclin-dependent kinase 7 OS=Homo sapiens OX=9606 GN=CDK7 PE=1 SV=1	0	2886.4	High	0.0001789	0.003503	3.1								no	no	no	yes	no	no
High	[K].AALAHPFFQDVTKPVPHLR.[L]	1xDeamidated [Q9]; 1xPhospho [T12(100)]	0.103937	0.00363828	1	1	1	P24941	P24941 [279-297]	P24941 1xPhospho [T290(100)]	Cyclin-dependent kinase 2 OS=Homo sapiens OX=9606 GN=CDK2 PE=1 SV=2	0	2225.13	High	0.0001789	0.03465	2.72								yes	no	no	no	no	no
High	[R].AASPQDLAGGYTSSLACHR.[A]	1xPhospho [S3(100)]	3.90719e-06	0.00363828	1	1	1	P51948	P51948 [277-295]	P51948 1xPhospho [S279(100)]	CDK-activating kinase assembly factor MAT1 OS=Homo sapiens OX=9606 GN=MNAT1 PE=1 SV=1	0	1984.86	High	0.0001789	1.707e-06	4.29								no	no	no	yes	no	no
High	[R].AASPQDLAGGYTSSLACHRALQDAFSGLFWQPS.[-]	1xCarbamidomethyl [C17]	0.014692	0.00363828	1	1	1	P51948	P51948 [277-309]		CDK-activating kinase assembly factor MAT1 OS=Homo sapiens OX=9606 GN=MNAT1 PE=1 SV=1	1	3509.65	High	0.0001789	0.004289	4								no	no	no	no	no	yes
High	[R].AASPQDLAGGYTSSLACHRALQDAFSGLFWQPS.[-]	1xCarbamidomethyl [C17]; 1xDeamidated [Q31]	0.0271476	0.00363828	1	1	1	P51948	P51948 [277-309]		CDK-activating kinase assembly factor MAT1 OS=Homo sapiens OX=9606 GN=MNAT1 PE=1 SV=1	1	3510.64	High	0.0001789	0.008092	5.73								no	no	no	no	yes	no
High	[R].ALEESNYELEGK.[I]		0.000290329	0.00363828	1	1	1	P13645	P13645 [166-177]		Keratin, type I cytoskeletal 10 OS=Homo sapiens OX=9606 GN=KRT10 PE=1 SV=6	0	1381.65	High	0.0001789	9.409e-05	3.02								no	no	yes	no	no	no
High	[K].ARNKLTGEVVALK.[K]	1xDeamidated [N3]	0.00773187	0.00363828	1	1	1	P24941	P24941 [21-33]		Cyclin-dependent kinase 2 OS=Homo sapiens OX=9606 GN=CDK2 PE=1 SV=2	2	1399.83	High	0.0001789	0.002234	2.89								no	no	no	no	no	yes
High	[K].AYMLMTLQGLEYLHQHWILHR.[D]		7.45881e-07	0.00363828	1	1	1	P50613	P50613 [116-136]		Cyclin-dependent kinase 7 OS=Homo sapiens OX=9606 GN=CDK7 PE=1 SV=1	0	2653.35	High	0.0001789	3.658e-07	7.04	81.35				343.2	256.8		no	no	no	yes	Peak Found	no
High	[R].CHSAELALNVITK.[K]	1xCarbamidomethyl [C1]; 1xDeamidated [N9]	0.0416214	0.00363828	1	1	1	P51946	P51946 [280-292]		Cyclin-H OS=Homo sapiens OX=9606 GN=CCNH PE=1 SV=1	0	1456.75	High	0.0001789	0.01274	2.54								no	no	no	yes	no	no
High	[R].DLKPQNLLINERGELKLADFGLAR.[A]	2xDeamidated [Q5; N10]	0.00483234	0.00363828	1	2	1	Q00536	Q00536 [286-309]		Cyclin-dependent kinase 16 OS=Homo sapiens OX=9606 GN=CDK16 PE=1 SV=1	2	2725.49	High	0.0001789	0.001402	2.46								no	no	no	yes	no	no
High	[R].DLKPQNLLINERGELKLADFGLAR.[A]	3xDeamidated [Q5; N6; N10]	0.00131534	0.00363828	1	2	1	Q00536	Q00536 [286-309]		Cyclin-dependent kinase 16 OS=Homo sapiens OX=9606 GN=CDK16 PE=1 SV=1	2	2726.47	High	0.0001789	0.0003953	3.72								no	no	no	no	no	yes
High	[R].DLRAANVLVSESLMCKIADFGLAR.[V]	1xCarbamidomethyl [C15]; 1xDeamidated [N6]	0.05106	0.00363828	1	1	1	P07948	P07948 [367-390]		Tyrosine-protein kinase Lyn OS=Homo sapiens OX=9606 GN=LYN PE=1 SV=3	2	2650.37	High	0.0001789	0.01595	2.96								no	no	no	no	no	yes
High	[R].EISLLKELNHPNIVK.[L]	1xDeamidated [N9]	1.1785e-05	0.00363828	1	1	1	P24941	P24941 [51-65]		Cyclin-dependent kinase 2 OS=Homo sapiens OX=9606 GN=CDK2 PE=1 SV=2	1	1748	High	0.0001789	4.76e-06	2.63								no	no	no	yes	no	no
High	[R].EISLLKELNHPNIVKLLDVIHTENK.[L]	2xDeamidated [N9; N12]	0.0304148	0.00363828	1	1	1	P24941	P24941 [51-75]		Cyclin-dependent kinase 2 OS=Homo sapiens OX=9606 GN=CDK2 PE=1 SV=2	2	2911.61	High	0.0001789	0.009154	2.98								no	no	no	no	yes	no
High	[K].EQSNPALAIKR.[K]	1xDeamidated [N4]	0.0350784	0.00363828	1	1	1	P50613	P50613 [319-329]		Cyclin-dependent kinase 7 OS=Homo sapiens OX=9606 GN=CDK7 PE=1 SV=1	1	1227.67	High	0.0001789	0.01061	2.76								no	no	no	no	yes	no
High	[R].EVRIMKVLNHPNIVK.[L]		0.0789524	0.00363828	1	1	1	Q7KZI7	Q7KZI7 [100-114]		Serine/threonine-protein kinase MARK2 OS=Homo sapiens OX=9606 GN=MARK2 PE=1 SV=2	2	1790.05	High	0.0001789	0.0255	2.16								no	no	no	no	yes	no
High	[R].FSSSSGYGGGSSR.[V]		0.128197	0.00712008	1	1	1	P35527	P35527 [47-59]		Keratin, type I cytoskeletal 9 OS=Homo sapiens OX=9606 GN=KRT9 PE=1 SV=3	0	1235.53	High	0.0003448	0.04371	1.59								no	no	no	no	no	yes
High	[R].GAGNCPECGTPLR.[K]	2xCarbamidomethyl [C5; C8]; 1xDeamidated [N4]	0.0151512	0.00363828	1	1	1	P51948	P51948 [42-54]		CDK-activating kinase assembly factor MAT1 OS=Homo sapiens OX=9606 GN=MNAT1 PE=1 SV=1	0	1389.59	High	0.0001789	0.004419	2.8								no	no	no	no	no	yes
High	[K].KIRLDLEMEGVPSTAIR.[E]	1xOxidation [M8]	0.00296172	0.00363828	1	1	1	Q00526	Q00526 [34-50]		Cyclin-dependent kinase 3 OS=Homo sapiens OX=9606 GN=CDK3 PE=1 SV=1	2	1944.06	High	0.0001789	0.0008662	3.58								no	no	no	no	no	yes
High	[K].KIRLESEEEGVPSTAIR.[E]		0.030054	0.00363828	1	1	1	P06493	P06493 [34-50]		Cyclin-dependent kinase 1 OS=Homo sapiens OX=9606 GN=CDK1 PE=1 SV=3	2	1914.03	High	0.0001789	0.009043	1.83								no	no	no	yes	no	no
High	[R].IALTDAYLLYTPSQIALTAILSSASR.[A]	1xDeamidated [Q14]	0.000872078	0.00363828	1	1	1	P51946	P51946 [198-223]		Cyclin-H OS=Homo sapiens OX=9606 GN=CCNH PE=1 SV=1	0	2753.5	High	0.0001789	0.0002669	2.98								no	no	no	no	no	yes
High	[K].LDFLGEGQFATVYK.[A]	1xDeamidated [Q8]	0.0363464	0.00363828	1	1	1	P50613	P50613 [15-28]		Cyclin-dependent kinase 7 OS=Homo sapiens OX=9606 GN=CDK7 PE=1 SV=1	0	1588.79	High	0.0001789	0.01105	2.18								no	no	no	no	yes	no
High	[K].LEEALYEYQPLQIETYGPHVPELEMLGR.[L]		1.92685e-12	0.00363828	1	1	1	P51948	P51948 [241-268]		CDK-activating kinase assembly factor MAT1 OS=Homo sapiens OX=9606 GN=MNAT1 PE=1 SV=1	0	3317.64	High	0.0001789	2.333e-12	7.13	81.06				210.2	142.7	247.1	no	no	no	Peak Found	Peak Found	yes
High	[R].IFETLGTPTEEQWPDMCSLPDYVTFK.[S]	1xCarbamidomethyl [C17]; 1xDeamidated [Q12]; 1xPhospho [T/S/Y]	0.084967	0.00363828	1	1	1	P50613	P50613 [225-250]	P50613 1xPhospho [T/S/Y]	Cyclin-dependent kinase 7 OS=Homo sapiens OX=9606 GN=CDK7 PE=1 SV=1	0	3185.38	High	0.0001789	0.02767	2.69								no	no	no	yes	no	no
High	[K].IGEGTYGVVYK.[AG]	1xPhospho [T5(100)]	0.0406547	0.00363828	3	3	1	P24941; P06493; Q00526	P24941 [10-20]; P06493 [10-20]; Q00526 [10-20]	P24941 1xPhospho [T14(100)]; P06493 1xPhospho [T14(100)]; Q00526 1xPhospho [T14(100)]	Cyclin-dependent kinase 2 OS=Homo sapiens OX=9606 GN=CDK2 PE=1 SV=2;Cyclin-dependent kinase 1 OS=Homo sapiens OX=9606 GN=CDK1 PE=1 SV=3;Cyclin-dependent kinase 3 OS=Homo sapiens OX=9606 GN=CDK3 PE=1 SV=1	0	1265.58	High	0.0001789	0.01247	3.43								yes	no	no	no	no	no
High	[K].LLDVIHTENKLYLVFEFLHQDLKK.[F]	2xDeamidated [N9; Q20]	0.0248075	0.00363828	1	1	1	P24941	P24941 [66-89]		Cyclin-dependent kinase 2 OS=Homo sapiens OX=9606 GN=CDK2 PE=1 SV=2	2	2957.6	High	0.0001789	0.007398	3.11								no	no	no	no	no	yes
High	[K].IRLDLEMEGVPSTAIR.[E]	1xOxidation [M7]; 1xPhospho [S12(99.4)]	0.0646841	0.00363828	1	1	1	Q00526	Q00526 [35-50]	Q00526 1xPhospho [S46(99.4)]	Cyclin-dependent kinase 3 OS=Homo sapiens OX=9606 GN=CDK3 PE=1 SV=1	1	1895.93	High	0.0001789	0.02051	3.18								no	no	no	no	no	yes
High	[K].LYLVFEFLHQDLKKFMDASALTGIPLPLIK.[S]		0.0120551	0.00363828	1	1	1	P24941	P24941 [76-105]		Cyclin-dependent kinase 2 OS=Homo sapiens OX=9606 GN=CDK2 PE=1 SV=2	2	3460.93	High	0.0001789	0.003508	2.78								no	no	no	no	yes	no
High	[K].MGQHISLAPIHK.[L]	1xDeamidated [Q3]	0.00486335	0.00363828	1	1	1	P51948	P51948 [229-240]		CDK-activating kinase assembly factor MAT1 OS=Homo sapiens OX=9606 GN=MNAT1 PE=1 SV=1	0	1332.71	High	0.0001789	0.001406	2.9								no	no	no	no	no	yes
High	[K].NTNQIVAIK.[K]	1xDeamidated [N3]	0.120019	0.00363828	1	1	1	P50613	P50613 [33-41]		Cyclin-dependent kinase 7 OS=Homo sapiens OX=9606 GN=CDK7 PE=1 SV=1	0	1001.56	High	0.0001789	0.04083	2.19								no	no	no	no	yes	no
High	[R].QDFSKVVPPLDEDGR.[S]	1xDeamidated [Q1]	0.000288375	0.00363828	1	1	1	P24941	P24941 [246-260]		Cyclin-dependent kinase 2 OS=Homo sapiens OX=9606 GN=CDK2 PE=1 SV=2	1	1702.83	High	0.0001789	9.381e-05	2.8								no	no	no	yes	no	no
High	[R].QDFSKVVPPLDEDGR.[S]	1xPhospho [S4(100)]	0.0983046	0.00363828	1	1	1	P24941	P24941 [246-260]	P24941 1xPhospho [S249(100)]	Cyclin-dependent kinase 2 OS=Homo sapiens OX=9606 GN=CDK2 PE=1 SV=2	1	1781.81	High	0.0001789	0.03251	2.53								no	no	no	yes	no	no
High	[R].RALFPGDSEIDQLFR.[I]	1xDeamidated [Q12]	0.0746	0.00363828	1	1	1	P24941	P24941 [200-214]		Cyclin-dependent kinase 2 OS=Homo sapiens OX=9606 GN=CDK2 PE=1 SV=2	1	1764.89	High	0.0001789	0.0241	2.74								no	no	no	yes	no	no
High	[R].SKEEAEALYHSK.[Y]		0.000230714	0.00363828	1	1	1	P35908	P35908 [363-374]		Keratin, type II cytoskeletal 2 epidermal OS=Homo sapiens OX=9606 GN=KRT2 PE=1 SV=2	1	1391.68	High	0.0001789	7.576e-05	4.3								no	no	yes	no	no	no
High	[R].SLLSQMLHYDPNKRISAK.[A]		1.46567e-05	0.00363828	1	1	1	P24941	P24941 [261-278]		Cyclin-dependent kinase 2 OS=Homo sapiens OX=9606 GN=CDK2 PE=1 SV=2	2	2101.12	High	0.0001789	5.823e-06	4.99								no	no	no	no	no	yes
High	[R].SQYEQLAEQNRK.[D]		0.000380208	0.00363828	1	1	1	P13645	P13645 [323-334]		Keratin, type I cytoskeletal 10 OS=Homo sapiens OX=9606 GN=KRT10 PE=1 SV=6	1	1493.73	High	0.0001789	0.0001215	3.79								no	no	yes	no	no	no
High	[R].TALREIKLLQELSHPNIIGLLDAFGHK.[S]	2xDeamidated [Q10; N16]	0.0257194	0.00363828	1	1	1	P50613	P50613 [58-84]		Cyclin-dependent kinase 7 OS=Homo sapiens OX=9606 GN=CDK7 PE=1 SV=1	2	3028.68	High	0.0001789	0.007675	2.21								no	no	no	yes	no	no
High	[R].TCLSQLLDIMK.[S]	1xCarbamidomethyl [C2]; 1xDeamidated [Q5]	0.00357279	0.00363828	1	1	1	P51946	P51946 [243-253]		Cyclin-H OS=Homo sapiens OX=9606 GN=CCNH PE=1 SV=1	0	1322.67	High	0.0001789	0.00104	2.92								no	no	no	no	yes	no
High	[R].TCLSQLLDIMKSMR.[N]	1xCarbamidomethyl [C2]; 1xDeamidated [Q5]	0.0133109	0.00363828	1	1	1	P51946	P51946 [243-256]		Cyclin-H OS=Homo sapiens OX=9606 GN=CCNH PE=1 SV=1	1	1696.84	High	0.0001789	0.003875	1.97	81.9	316.4				283.6		Peak Found	no	no	no	yes	no
High	[R].TEALEQGGLPK.[K]	1xDeamidated [Q6]	0.0237825	0.00363828	1	1	1	P50613	P50613 [332-342]		Cyclin-dependent kinase 7 OS=Homo sapiens OX=9606 GN=CDK7 PE=1 SV=1	0	1143.59	High	0.0001789	0.007062	1.88								no	no	no	yes	no	no
High	[R].TLGTPDEVVWPGVTSMPDYKPSFPK.[W]	2xPhospho [T1(94.3); T4(94.3)]	0.059687	0.00363828	1	1	1	P24941	P24941 [218-242]	P24941 2xPhospho [T218(94.3); T221(94.3)]	Cyclin-dependent kinase 2 OS=Homo sapiens OX=9606 GN=CDK2 PE=1 SV=2	0	2908.29	High	0.0001789	0.01883	2.26								no	no	no	yes	no	no
High	[K].VDEFNVSSPQFVGNLR.[E]	1xPhospho [S8(100)]	0.0988547	0.00363828	1	1	1	P51946	P51946 [115-130]	P51946 1xPhospho [S122(100)]	Cyclin-H OS=Homo sapiens OX=9606 GN=CCNH PE=1 SV=1	0	1887.86	High	0.0001789	0.03276	2.63	60.55				177.9	214.9	207.2	no	no	no	Peak Found	Peak Found	yes
High	[K].VDPEIQNVK.[A]		0.0999635	0.00363828	1	1	1	P35908	P35908 [167-175]		Keratin, type II cytoskeletal 2 epidermal OS=Homo sapiens OX=9606 GN=KRT2 PE=1 SV=2	0	1041.56	High	0.0001789	0.03326	1.91								no	no	yes	no	no	no
High	[R].VLHRDLKPQNLLINTEGAIKLADFGLAR.[A]	2xDeamidated [N10; N14]	1.94327e-10	0.00363828	1	1	1	P24941	P24941 [123-150]		Cyclin-dependent kinase 2 OS=Homo sapiens OX=9606 GN=CDK2 PE=1 SV=2	2	3117.74	High	0.0001789	1.703e-10	6.47								no	no	no	no	yes	no
High	[R].VQLFEDPTVDKEVEIRK.[K]	1xDeamidated [Q2]	0.00778076	0.00363828	1	1	1	P51948	P51948 [60-76]		CDK-activating kinase assembly factor MAT1 OS=Homo sapiens OX=9606 GN=MNAT1 PE=1 SV=1	2	2046.08	High	0.0001789	0.002245	2.75								no	no	no	no	yes	no
High	[K].VTMQNLNDR.[L]		0.0363464	0.00363828	1	7	1	P13645	P13645 [148-156]		Keratin, type I cytoskeletal 10 OS=Homo sapiens OX=9606 GN=KRT10 PE=1 SV=6	0	1090.53	High	0.0001789	0.01106	2.7								no	no	yes	no	no	no
High	[K].VVPPLDEDGRSLLSQMLHYDPNKR.[I]	1xDeamidated [Q15]; 1xPhospho [S11(98.9)]	0.00844417	0.00363828	1	1	1	P24941	P24941 [251-274]	P24941 1xPhospho [S261(98.9)]	Cyclin-dependent kinase 2 OS=Homo sapiens OX=9606 GN=CDK2 PE=1 SV=2	2	2860.37	High	0.0001789	0.002445	4.31								no	no	no	no	yes	no
